# Supplementary material for: Comparative Histological and Transcriptional Analysis of Maize Kernels Infected with Aspergillus flavus and Fusarium verticillioides
Source: Front Plant Sci. 2017 Dec 6;8:2075. doi: 10.3389/fpls.2017.02075 (PMC5723656; doi:10.3389/fpls.2017.02075)
Supplement: Supplementary file 1 [file Data_Sheet_1.XLSX]

## Sheet: 6 joint table with fold change 
Table S1 FPKM of maize genes during infection of Aspergillus flavus (Af) and Fusarium verticillioides (Fv) at 4, 12, 24, 48 and 72 hours post inoculation (hpi). FPKM highlighted with red denote up-regulation compared to corresponding mock. FPKM highlighted with blue denote down-regulation compared with corresponding mock. The cluster numbers in culumns U (clusters in response to Af infection) and…
gene_id	gene_name	annotation	source of annotation	functional category	mock4hpi_FPKM	Af4hpi_FPKM	Fv4hpi_FPKM	mock12hpi_FPKM	Af12hpi_FPKM	Fv12hpi_FPKM	mock24hpi_FPKM	Af24hpi_FPKM	Fv24hpi_FPKM	mock48hpi_FPKM	Af48hpi_FPKM	Fv48hpi_FPKM	mock72hpi_FPKM	Af72hpi_FPKM	Fv72hpi_FPKM	Af 12 clusters	Fv 12 clusters
GRMZM2G008406_T01	GRMZM2G008406	pathogenesis-related protein PR-1	MaizeSeqence	stress (biotic, abiotic); PR-like genes	12.6908	4.24811	11.3475	8.74184	3.68158	10.1816	8.20324	4.42312	10.4513	6.21587	2.4737	9.28741	6.97709	5.99375	5.77033	2	3
GRMZM2G465226_T01	GRMZM2G465226	pathogenesis related protein-4	MaizeSeqence	stress (biotic, abiotic); PR-like genes	0	0.0121599	0	0.059855	0.117403	0	0.715386	16.6704	9.87054	3.8098	33.2602	16.6333	5.82944	210.228	69.4349	1
GRMZM2G402631_T01	GRMZM2G402631	pathogenesis related protein-5	MaizeSeqence	stress (biotic, abiotic); PR-like genes	1.48961	0.901802	0.609772	1.11396	14.8221	4.29161	37.9998	520.329	254.328	192.206	891.023	629.33	244.738	2220.83	1737.78	6	1
GRMZM2G075283_T01	GRMZM2G075283	pathogenesis-related protein-10	MaizeSeqence	stress (biotic, abiotic); PR-like genes	3.21813	0.746202	0.890889	5.33825	9.16346	9.56726	25.7922	191.224	249.471	76.9388	139.026	183.638	63.1662	526.526	454.586	6	1
GRMZM2G112488_T01	GRMZM2G112488	pathogenesis-related protein-10.1	MaizeSeqence	stress (biotic, abiotic); PR-like genes	3.60976	2.27004	3.35903	30.2857	20.209	14.7432	40.82	346.106	177.12	53.8108	188.588	218.775	64.8023	470.481	654.686	6	1
GRMZM2G178199_T01	GRMZM2G178199	PR protein	MapMan	stress (biotic, abiotic); PR-like genes	56.576	40.2701	52.9117	53.3849	20.2621	50.3693	46.0588	32.3688	52.5921	38.3609	21.3428	55.0748	64.5085	17.342	34.9021	7	4
GRMZM2G132273_T01	GRMZM2G132273	PR-protein	MapMan	stress (biotic, abiotic); PR-like genes	4.70522	3.49482	5.00275	4.73457	2.52435	3.17926	3.88019	1.22364	2.59314	4.37164	1.43327	2.87176	3.5448	1.07324	1.60656	3	7
GRMZM2G039639_T01	GRMZM2G039639	protein P21	MaizeSeqence	stress (biotic, abiotic); PR-like genes	0.105304	0.159356	0.0522199	0.264843	1.35681	0.739825	3.75879	63.435	26.033	26.3541	111.953	109.241	44.725	648.29	363.422	6	1
GRMZM2G136372_T01	GRMZM2G136372	thaumatin-like protein	MaizeSeqence	stress (biotic, abiotic); PR-like genes	0.20499	0.235106	0.158975	0.0476372	0.183187	0.684288	0.483487	10.5125	2.16378	1.39714	20.0509	3.55068	1.00912	94.1035	38.185	1	8
GRMZM2G006853_T01	GRMZM2G006853	thaumatin-like protein	MaizeSeqence	stress (biotic, abiotic); PR-like genes	0	0	0	0	0	0	0	0	0	0.0197104	1.09486	0.100907	0.204289	8.62842	0.823957
GRMZM2G346861_T02_ext	GRMZM2G346861	thaumatin-like protein 1	MaizeSeqence	stress (biotic, abiotic); PR-like genes	2.87539	1.82928	2.99838	5.62807	1.73055	3.29072	3.86073	3.93501	4.20284	4.25944	2.0793	4.72173	4.73876	3.14899	2.78598	2	3
GRMZM2G057093_T01	GRMZM2G057093	chitinase	Hawkins et al., 2015	stress (biotic, abiotic); PR-like genes	0.0161721	0	0	0	0.0888722	0	0.0915545	1.69915	0.267045	0.410241	0.846414	1.25027	0.303914	6.33206	4.3011
GRMZM2G051921_T01	GRMZM2G051921	chitinase	Hawkins et al., 2015	stress (biotic, abiotic); PR-like genes	0.475705	0.309108	0.25949	2.31547	4.79239	1.22366	4.98362	107.489	46.3572	10.5097	52.4791	48.1733	13.1652	150.69	164.889	6	1
TCONS_00124670	GRMZM2G162359	chitinase	Hawkins et al., 2015	stress (biotic, abiotic); PR-like genes	37.9342	28.811	28.3054	26.7774	34.0381	24.7573	37.2731	237.912	88.2255	60.3276	181.626	144.173	96.4564	362.367	777.359	9	6
GRMZM2G162359_T01	GRMZM2G162359	chitinase	Hawkins et al., 2015	stress (biotic, abiotic); PR-like genes	0.294535	0.672933	7.65e-05	0.000179716	1.03177	0.959778	12.1723	11.1924	23.3818	14.0359	16.4185	27.0884	17.7854	30.3516	137.913	11	8
GRMZM2G062974_T01	GRMZM2G062974	chitinase	Hawkins et al., 2015	stress (biotic, abiotic); PR-like genes	2.96993	1.90547	3.04853	2.53819	1.62561	2.73396	5.09538	13.0947	12.1556	4.74372	19.2515	18.7638	8.5875	53.5644	58.702	11	1
GRMZM2G328171_T01	GRMZM2G328171	chitinase	Hawkins et al., 2015	stress (biotic, abiotic); PR-like genes	18.6567	14.1419	17.2287	18.7289	17.0766	14.3125	30.8774	77.5528	44.3406	37.725	64.4708	55.7406	43.739	148.817	296.083	6	5
GRMZM2G133781_T01	GRMZM2G133781	chitinase	Hawkins et al., 2015	stress (biotic, abiotic); PR-like genes	21.8651	29.7226	23.0574	11.2932	9.02679	12.0797	15.5736	42.9399	19.8722	16.3469	22.2372	19.1801	21.4998	101.664	101.701	6	2
GRMZM2G447795_T01	GRMZM2G447795	chitinase	Hawkins et al., 2015	stress (biotic, abiotic); PR-like genes	24.8412	16.7421	26.697	30.7223	31.9945	23.3677	74.2148	382.68	165.688	131.595	275.222	385.334	203.331	626.758	943.828	9	6
GRMZM5G837822_T01	GRMZM5G837822	chitinase	Hawkins et al., 2015	stress (biotic, abiotic); PR-like genes	4.42535	2.95046	6.54891	2.33017	1.24171	2.54928	2.91038	12.5741	6.38115	4.42944	3.98118	8.00086	5.34554	10.1329	13.9876	12	3
GRMZM2G447967_T01	GRMZM2G447967	chitinase	Hawkins et al., 2015	stress (biotic, abiotic); PR-like genes	0.358437	0.0829247	0.233706	0.0165394	0.136633	0.0540638	0.139797	0.338625	0.468465	0.0817896	0.193824	0.331991	0.284596	1.53919	0.769871	4	10
GRMZM2G358153_T01	GRMZM2G358153	chitinase 1	Hawkins et al., 2015	stress (biotic, abiotic); PR-like genes	5.92166	4.99638	5.78657	7.24123	11.2897	7.44114	10.8134	121.974	37.4245	19.4848	100.878	67.8022	18.8116	332.685	259.083	6	1
GRMZM2G162505_T01	GRMZM2G162505	chitinase 2	MaizeSeqence	stress (biotic, abiotic); PR-like genes	1.92763	0.558976	1.56511	0.989311	1.50693	0.881873	1.09328	32.0148	5.24133	3.46644	23.5894	21.5766	4.64569	72.3364	127.469	11	9
GRMZM2G051943_T01	GRMZM2G051943	seed chitinase A	MaizeSeqence	stress (biotic, abiotic); PR-like genes	16.9179	17.5901	14.8448	39.3735	93.7612	34.8057	155.739	1330.42	924.18	401.911	1055.77	1665.25	754.936	3530.24	2917.42	9	6
GRMZM2G453805_T01	GRMZM2G453805	chitinase chem5	MaizeSeqence	stress (biotic, abiotic); PR-like genes	11.8249	13.1336	10.38	13.8337	17.5904	16.5801	21.9008	221.39	86.5206	104.211	297.48	121.652	95.2558	1148.52	692.993	6	6
GRMZM2G145461_T01	GRMZM2G145461	chitinase2 (chn2)	CoGe	stress (biotic, abiotic); PR-like genes	2.95574	0.744052	0.816936	1.48552	5.03276	6.44402	11.6012	122.077	60.498	29.2371	120.367	58.3137	17.9417	283.921	358.102	6	1
GRMZM2G129189_T01	GRMZM2G129189	endochitinase PR4	MaizeSeqence	stress (biotic, abiotic); PR-like genes	36.6037	17.8306	34.9191	11.5078	5.21066	9.80559	17.444	69.7187	50.8052	25.6721	62.3703	69.5435	27.3568	135.056	304.87	6	5
GRMZM2G151257_T01_ext	GRMZM2G151257	endoglucanase 1	MaizeSeqence	stress (biotic, abiotic); PR-like genes	1.27594	0.728675	1.36911	1.28356	0.669245	0.626429	1.16032	1.86068	1.34495	1.65855	1.42687	1.20937	1.26449	5.18925	2.44573	2	7
GRMZM2G065585_T01	GRMZM2G065585	glucan endo-1,3-beta-D-glucosidase	MaizeGDB	stress (biotic, abiotic); PR-like genes	0.0292641	0.00962602	0.0186723	0.0157941	0.0126627	0.02827	0.0815035	6.12975	1.24303	0.523994	9.35299	1.60609	0.142656	82.2266	10.193	1	8
GRMZM2G111143_T01	GRMZM2G111143	glucan endo-1,3-beta-glucosidase	MapMan	stress (biotic, abiotic); PR-like genes	22.1428	20.1151	25.7018	28.866	18.3214	24.7368	32.1041	52.5336	33.2232	30.7966	43.7608	44.7582	38.2174	86.1502	67.2677	6	5
GRMZM5G824920_T01	GRMZM5G824920	glucan endo-1,3-beta-glucosidase	MapMan	stress (biotic, abiotic); PR-like genes	12.8905	8.95417	15.0139	16.2924	7.56273	16.1605	16.0034	14.2558	17.498	15.7872	10.2742	15.6636	15.2268	7.28776	9.81317	10	2
GRMZM5G805609_T02	GRMZM5G805609	glucan endo-1,3-beta-glucosidase 7	MaizeSeqence	stress (biotic, abiotic); PR-like genes	28.8339	11.5353	32.8086	31.7293	7.56083	18.7004	16.8361	18.4198	19.697	15.4487	12.342	17.3622	14.8336	23.1605	32.421	10	2
GRMZM5G805609_T01	GRMZM5G805609	glucan endo-1,3-beta-glucosidase 7	MaizeSeqence	stress (biotic, abiotic); PR-like genes	5.2826	6.60424	5.51222	4.99187	3.11019	4.12939	1.79246	3.53433	2.74997	2.18521	8.18229	2.85433	3.03894	12.8125	4.6736	12	3
GRMZM2G032602_T01	GRMZM2G032602	CC-NBS-LRR	Song et al., 2015	stress (biotic, abiotic); R-like genes	0.388527	0.581631	0.317094	0.361008	0.580919	0.381105	0.268929	1.32851	0.521834	0.705083	2.23329	1.53001	0.494658	3.72097	4.01181	2	7
GRMZM2G044724_T01	GRMZM2G044724	CC-NBS-LRR	Song et al., 2015	stress (biotic, abiotic); R-like genes	13.5455	8.61407	17.2574	16.6304	7.63657	12.8153	14.3304	17.9128	19.092	13.1708	13.488	19.3119	17.5274	21.8979	19.6564	10	2
GRMZM2G443525_T01	GRMZM2G443525	CC-NBS-LRR	Song et al., 2015	stress (biotic, abiotic); R-like genes	15.5917	8.50707	18.0571	13.5644	7.08733	11.2109	8.0653	17.2384	12.8089	9.04614	11.4157	15.5892	11.2735	24.5448	21.3339	10	2
GRMZM2G302279_T01	GRMZM2G302279	CC-NBS-LRR	Song et al., 2015	stress (biotic, abiotic); R-like genes	0.174927	0.105977	0.127563	0.0594977	0.140179	0.068906	0.177341	0.745215	0.18647	0.371371	0.321092	0.401211	0.173871	0.819041	0.582307	4	10
GRMZM2G429714_T02	GRMZM2G429714	LRR-RLK	ProFITS	stress (biotic, abiotic); R-like genes	1.03045	0.80473	1.07273	1.18404	0.504794	0.910369	1.21994	2.71354	1.37225	1.40649	2.34889	2.257	1.50398	8.30844	3.94241	2	9
GRMZM2G309897_T01	GRMZM2G309897	LRR-RLK	Song et al., 2015	stress (biotic, abiotic); R-like genes	1.94965	0.902682	1.57857	1.76307	0.892556	2.60179	1.63628	1.504	2.003	1.4826	1.00445	1.59937	2.04738	1.49169	1.26648	3	7
GRMZM2G394321_T01	GRMZM2G394321	LRR-RLK	Song et al., 2015	stress (biotic, abiotic); R-like genes	5.62466	3.488	6.5226	6.99936	2.35201	5.62446	7.36608	5.25733	8.86581	6.71934	4.5087	9.86516	8.35817	5.84814	5.0461	12	3
GRMZM2G141288_T01	GRMZM2G141288	LRR-RLK	Song et al., 2015	stress (biotic, abiotic); R-like genes	4.878	1.60788	4.61427	5.38268	1.92434	3.96468	3.22262	2.96739	3.44601	2.58848	1.88192	2.99042	3.36295	1.61204	2.69911	3	7
GRMZM2G452142_T01	GRMZM2G452142	LRR-RLK	Song et al., 2015	stress (biotic, abiotic); R-like genes	2.88145	1.78358	3.0147	4.15988	1.71676	2.91661	4.46846	5.1335	5.34965	5.21633	4.48329	6.15903	5.86104	6.13259	5.06655	2	3
GRMZM2G050548_T01	GRMZM2G050548	LRR-RLK	Song et al., 2015	stress (biotic, abiotic); R-like genes	11.8563	7.21578	9.22922	10.4358	4.53701	10.3337	5.27575	4.07747	4.14444	4.65577	2.70836	4.05185	3.61564	2.7923	3.50452	12	3
GRMZM2G017022_T01	GRMZM2G017022	LRR-RLK	Song et al., 2015	stress (biotic, abiotic); R-like genes	2.30788	1.06852	1.85182	2.25859	1.02777	2.24214	2.07546	1.17722	1.34046	1.53544	1.71482	1.78445	1.92984	3.57166	3.18975	3	7
GRMZM2G043584_T01	GRMZM2G043584	LRR-RLK	Song et al., 2015	stress (biotic, abiotic); R-like genes	5.30318	4.0786	5.82888	6.32817	2.91773	6.82896	6.44454	9.37451	7.12171	6.28177	5.75532	8.58832	8.10941	7.97472	7.89613	12	3
GRMZM2G126161_T01	GRMZM2G126161	LRR-RLK	Song et al., 2015	stress (biotic, abiotic); R-like genes	1.8194	2.15316	2.08982	1.58553	3.92864	2.12335	1.98118	1.86501	1.70608	1.87769	2.49623	1.47287	1.91176	2.39712	2.24421	2	7
GRMZM2G125081_T01_ext	GRMZM2G125081	LRR-RLK	Song et al., 2015	stress (biotic, abiotic); R-like genes	2.16139	1.29854	2.1908	4.17832	2.36006	4.04758	2.44581	2.02255	2.44743	2.20835	1.31668	1.54269	1.75904	0.687271	1.36061	3	7
GRMZM2G012176_T01	GRMZM2G012176	LRR-RLK	Song et al., 2015	stress (biotic, abiotic); R-like genes	1.95449	1.60794	2.48627	2.35972	1.02112	1.8035	3.38782	2.29638	2.86946	3.05452	2.38804	3.06161	4.05442	1.63378	2.4524	3	7
GRMZM2G432642_T02	GRMZM2G432642	LRR-RLK	Song et al., 2015	stress (biotic, abiotic); R-like genes	7.44455	5.45314	7.70401	8.94416	3.89075	7.62208	6.85741	6.10667	6.65981	6.22635	4.58584	6.61319	6.99373	3.04239	4.62613	12	3
GRMZM2G138338_T01	GRMZM2G138338	LRR-RLK	Song et al., 2015	stress (biotic, abiotic); R-like genes	4.65037	3.37041	5.0451	8.32767	3.80364	8.337	6.70464	5.76459	6.38114	6.69521	5.36059	7.71686	7.45159	3.48178	4.35653	12	3
GRMZM2G023715_T02_ext	GRMZM2G023715	LRR-RLK	Song et al., 2015	stress (biotic, abiotic); R-like genes	0.172024	0.173952	0.154395	0.433052	0.216468	0.391619	0.364928	2.31919	0.884347	0.324145	1.46173	0.833404	0.888688	2.68736	1.92141	4	10
GRMZM2G474777_T01	GRMZM2G474777	LRR-RLK	Song et al., 2015	stress (biotic, abiotic); R-like genes	0.195996	0.454924	0.221579	0.129206	0.397645	0.192048	0.278712	0.96242	0.246962	0.340279	1.31269	0.465462	0.345977	1.39821	1.57255	4	10
GRMZM2G149051_T01	GRMZM2G149051	LRR-RLK	Song et al., 2015	stress (biotic, abiotic); R-like genes	4.699	3.003	4.6382	6.1983	3.0349	5.50001	5.43762	4.211	5.14109	5.33418	3.20597	6.1136	5.925	2.23101	3.37692	2	3
GRMZM2G065021_T01	GRMZM2G065021	LRR-RLK	Song et al., 2015	stress (biotic, abiotic); R-like genes	5.44481	5.26885	6.02508	6.55449	2.9418	4.8424	10.1142	7.85627	10.0718	8.40737	5.08376	7.651	10.5523	3.96159	6.70921	12	3
GRMZM2G114276_T01	GRMZM2G114276	LRR-RLK	Song et al., 2015	stress (biotic, abiotic); R-like genes	2.02817	1.01901	2.13785	3.40777	1.16647	2.59638	2.05757	3.86467	2.42187	2.62921	2.03774	2.35105	2.03679	2.27848	1.50966	2	7
GRMZM2G046729_T01	GRMZM2G046729	LRR-RLK	Song et al., 2015	stress (biotic, abiotic); R-like genes	2.13623	0.840918	2.224	2.19292	0.685199	1.71701	1.6074	1.35319	1.41387	1.57375	0.70675	1.49023	1.92358	0.971664	1.15979	3	7
GRMZM2G149201_T01	GRMZM2G149201	LRR-RLK	Song et al., 2015	stress (biotic, abiotic); R-like genes	8.57194	7.68864	11.4743	9.95732	2.88538	7.50338	34.024	20.2362	36.8321	35.8176	18.1771	38.9339	42.4861	19.3421	24.8912	11	2
GRMZM2G300133_T01	GRMZM2G300133	LRR-RLK	Song et al., 2015	stress (biotic, abiotic); R-like genes	1.51008	1.12133	1.59967	2.45515	0.731571	1.76069	2.10342	1.52529	3.0298	2.35775	1.35341	3.42741	2.92922	2.0787	2.05652	2	7
GRMZM2G066274_T01	GRMZM2G066274	LRR-RLK	Song et al., 2015	stress (biotic, abiotic); R-like genes	0.299138	0.657431	0.778747	1.4456	0.321875	0.649235	0.986647	1.97206	1.20673	1.04886	1.03193	1.2544	1.32061	1.08743	0.732919	2	7
GRMZM2G025105_T01	GRMZM2G025105	LRR-RLK	Song et al., 2015	stress (biotic, abiotic); R-like genes	0.772628	0.593349	0.949759	0.195327	0.296353	0.350148	0.303556	8.58924	0.937484	0.304814	5.35027	2.4355	0.185937	11.3964	8.34013	1	9
GRMZM2G177883_T01	GRMZM2G177883	LRR-RLK	Song et al., 2015	stress (biotic, abiotic); R-like genes	0.557546	0.398238	0.935105	0.541564	0.366664	0.55024	0.760487	8.05294	3.71607	1.70918	8.18575	6.18798	1.64202	24.4749	17.8304	1	9
GRMZM2G132212_T01	GRMZM2G132212	LRR-RLK	Song et al., 2015	stress (biotic, abiotic); R-like genes	2.35249	1.62298	3.03572	1.47246	1.19644	1.70215	1.71273	12.1149	5.08957	3.50078	12.9453	10.0825	3.49718	34.2373	25.5215	11	9
GRMZM2G356076_T01	GRMZM2G356076	LRR-RLK	Song et al., 2015	stress (biotic, abiotic); R-like genes	0.373069	0.248626	0.49446	0.420211	0.21747	0.293942	0.482673	2.48069	1.12507	0.75229	2.04425	1.67016	0.860528	7.98469	4.14901	1	7
GRMZM2G001812_T01	GRMZM2G001812	LRR-RLK	Song et al., 2015	stress (biotic, abiotic); R-like genes	0.220772	0.0973457	0.248721	0.299752	0.143734	0.0835056	0.169657	1.21211	0.41203	0.289048	0.684633	0.729927	0.284784	1.0799	1.23609	4	10
GRMZM2G176206_T01	GRMZM2G176206	LRR-RLK	Song et al., 2015	stress (biotic, abiotic); R-like genes	0.110506	0.0583153	0.0390838	0.178049	0.132922	0.0928652	0.154826	1.44885	0.573008	0.415966	1.00693	0.995664	0.530147	2.21431	1.84663	4	10
GRMZM2G349665_T01	GRMZM2G349665	LRR-RLK	Song et al., 2015	stress (biotic, abiotic); R-like genes	0.283076	0.0548127	0.2084	0.249451	0.18591	0.0537077	0.0986487	0.313258	0.533038	0.396825	0.781802	0.610864	0.431227	2.33302	1.17956	4	10
GRMZM2G165060_T01_ext	GRMZM2G165060	LRR-RLK	ProFITS	stress (biotic, abiotic); R-like genes	1.36079	1.21682	1.22781	0.615542	0.978729	0.731732	1.26053	3.25595	1.78317	1.73784	2.88506	2.43444	1.45041	5.06965	4.1412	2	9
GRMZM2G059117_T01	GRMZM2G059117	LRR-RLK	Song et al., 2015	stress (biotic, abiotic); R-like genes	4.54719	2.36416	4.40028	5.23653	2.10007	4.81559	3.70553	4.01964	4.22818	3.71088	3.28673	4.19084	4.20779	2.21946	2.40215	2	3
GRMZM2G141517_T01	GRMZM2G141517	LRR-RLK	Song et al., 2015	stress (biotic, abiotic); R-like genes	16.8609	16.6511	19.5983	26.5115	16.9162	21.216	22.4704	23.4461	20.5956	21.599	20.2453	21.5027	22.3276	10.3828	14.4633	10	2
GRMZM2G391794_T01	GRMZM2G391794	LRR-RLK	Song et al., 2015	stress (biotic, abiotic); R-like genes	3.00936	1.94921	4.16046	3.98067	2.24822	4.45692	6.09279	15.8111	8.51433	7.72594	8.19401	10.0074	9.1274	11.8108	13.7813	12	3
GRMZM5G815009_T02	GRMZM5G815009	LRR-RLK	Song et al., 2015	stress (biotic, abiotic); R-like genes	82.5384	73.6214	85.9449	82.8951	92.583	90.2792	78.4797	32.3415	84.0972	68.4557	35.4031	75.742	82.2969	38.8235	72.2791	8	4
GRMZM2G121565_T01	GRMZM2G121565	LRR-RLK	Song et al., 2015	stress (biotic, abiotic); R-like genes	2.80651	2.64372	3.80368	3.28411	3.94669	4.20195	4.43508	8.32717	4.96588	5.20357	6.89336	6.35839	6.62965	7.80414	8.28977	12	3
GRMZM2G436730_T01	GRMZM2G436730	LRR-RLK	Song et al., 2015	stress (biotic, abiotic); R-like genes	2.33322	0.992295	1.73386	2.08295	1.12539	1.89968	1.96225	2.21398	2.28059	2.16537	1.26976	1.92544	2.06669	1.41968	1.4442	3	7
GRMZM2G447785_T01	GRMZM2G447785	Bowman-Birk type bran trypsin inhibitor	MaizeSeqence	stress (biotic, abiotic); wound	2.21061	1.40318	3.36139	2.53282	1.01889	1.78452	1.89122	2.58052	2.29323	1.1569	1.13888	1.85538	1.63392	4.9032	1.26778	2	7
GRMZM2G067485_T01	GRMZM2G067485	Bowman-Birk type trypsin inhibitor	MaizeSeqence	stress (biotic, abiotic); wound	8.24261	5.77414	10.5771	6.84208	5.59665	6.47905	7.98149	3.42402	5.7941	5.74258	4.11013	6.40451	8.59754	1.52175	3.76532	12	3
GRMZM2G156632_T01	GRMZM2G156632	Bowman-Birk type wound-induced proteinase inhibitor WIP1 Precursor	MaizeSeqence	stress (biotic, abiotic); wound	121.86	115.283	96.5654	62.6867	90.6178	67.2531	51.337	797.639	374.409	103.939	292.735	254.377	134.681	945.622	521.899	9	6
GRMZM2G075315_T01	GRMZM2G075315	putative Bowman-Birk serine protease inhibitor	MaizeSeqence	stress (biotic, abiotic); wound	25.7477	20.6034	25.2713	58.4568	54.5769	49.0421	97.6111	326.709	317.389	146.229	288.577	377.575	210.809	778.203	735.474	9	6
GRMZM2G106445_T01	GRMZM2G106445	wound induced protein	MaizeSeqence	stress (biotic, abiotic); wound	88.3925	101.984	97.3734	75.0701	71.641	78.1053	95.6546	77.5195	87.0698	67.327	88.029	104.921	98.219	92.8755	188.317	8	4
GRMZM2G158232_T01	GRMZM2G158232	16.9 kDa class I heat shock protein 1	MaizeSeqence	stress (biotic, abiotic); heat	57.6672	26.1787	36.8455	7.1301	4.16831	6.21459	7.49696	8.95727	18.7772	5.83279	4.29233	9.33711	10.2021	7.16907	14.3699	12	2
GRMZM5G857693_T01	GRMZM5G857693	16.9 kDa class I heat shock protein 1 (LOC100280576), mRNA	MaizeSeqence	stress (biotic, abiotic); heat	1891.69	962.673	987.009	81.6379	48.6019	113.437	93.5942	204.357	342.335	84.8264	92.8791	192.011	164.591	200.687	247.304	8	6
GRMZM5G849535_T01	GRMZM5G849535	16.9 kDa class I heat shock protein 1 (LOC100284416), mRNA	MaizeSeqence	stress (biotic, abiotic); heat	31.699	28.2137	29.0572	2.22697	1.07586	1.49528	5.24418	7.18239	32.5927	3.12559	4.751	5.90558	3.34196	10.8329	18.6832	11	2
GRMZM5G899188_T01	GRMZM5G899188	17.0 kDa class II heat shock protein (HSP 18)	MaizeSeqence	stress (biotic, abiotic); heat	47.4789	32.8392	23.8271	0.612408	0.773157	1.08074	0.0899511	0.0606771	0.3881	0.121461	0	0.20807	0.0461351	0	0
GRMZM2G481605_T01_ext	GRMZM2G481605	17.4 kDa class I heat shock protein 3	MaizeSeqence	stress (biotic, abiotic); heat	22.7047	11.6397	9.69196	2.62377	2.33595	2.10887	2.96466	4.07565	5.81524	2.18536	2.55904	3.28379	2.44076	2.21343	2.67756	12	3
GRMZM2G331701_T01	GRMZM2G331701	22.0 kDa class IV heat shock protein	MaizeSeqence	stress (biotic, abiotic); heat	276.666	83.9435	116.235	48.1573	22.4325	43.1181	12.8136	17.0342	27.8448	6.22101	6.23375	14.5488	9.46992	16.3837	15.7656	10	5
GRMZM2G375517_T01	GRMZM2G375517	22.0 kDa class IV heat shock protein	MaizeSeqence	stress (biotic, abiotic); heat	50.3184	55.4116	61.4506	1.67206	1.00026	2.21597	4.9915	6.86633	20.988	4.0612	1.49568	5.5206	2.30324	1.40934	3.79187	12	2
GRMZM2G102912_T01	GRMZM2G102912	AIG2-like protein (LOC100284125), mRNA	MaizeSeqence	stress (biotic, abiotic); heat	32.3429	13.0942	24.1202	30.6269	11.5932	20.7508	41.0925	12.2108	38.2825	30.1309	12.4009	30.8117	22.9764	19.6635	21.0819	10	5
GRMZM2G310431_T01	GRMZM2G310431	heat shock 70 kDa protein	MaizeSeqence	stress (biotic, abiotic); heat	2310.45	1683.73	1806.24	172.662	127.026	228.626	217.674	404.159	420.337	199.235	222.945	299.056	327.378	316.515	312.265	9	6
GRMZM2G428391_T01	GRMZM2G428391	heat shock cognate 70 kDa protein 2	MaizeSeqence	stress (biotic, abiotic); heat	125.336	116.134	157.193	8.8575	4.95762	2.16979	10.7131	27.5507	27.2082	13.0528	23.1544	18.7045	10.872	57.3271	38.287	6	2
GRMZM2G428391_T02	GRMZM2G428391	heat shock cognate 70 kDa protein 2	MaizeSeqence	stress (biotic, abiotic); heat	26.3365	67.4837	21.1807	0.577645	1.31924	2.16442	6.40933	18.8801	11.6701	5.39935	14.1151	9.0197	6.19668	42.267	15.9061	11	2
GRMZM2G164909_T01	GRMZM2G164909	heat shock factor protein 7	MaizeSeqence	stress (biotic, abiotic); heat	14.1027	10.4679	13.3653	1.55045	0.524323	1.15435	2.41389	3.16735	5.98441	1.76666	1.53105	2.92329	1.57903	2.83609	3.35582	2	3
GRMZM5G833699_T01	GRMZM5G833699	Heat shock protein 82	MaizeSeqence	stress (biotic, abiotic); heat	743.307	627.101	736.422	31.6024	25.6632	51.2984	13.8581	42.6237	84.3116	10.9836	25.116	24.9167	17.7923	49.1749	28.9357	8	4
GRMZM2G034157_T01	GRMZM2G034157	heat shock protein18c (hsp18c)	CoGe	stress (biotic, abiotic); heat	2864.01	1520.17	1729.78	64.9011	33.3968	105.704	24.6806	39.0334	101.712	12.7617	14.3195	22.2012	19.8089	28.4891	23.9406	8	4
GRMZM2G083810_T01	GRMZM2G083810	heat shock protein18f (hsp18f)	CoGe	stress (biotic, abiotic); heat	3287.91	2031.16	2108.76	129.829	65.2445	176.226	102.399	105.276	281.594	60.968	46.26	110.178	85.4492	53.8965	74.3752	8	4
GRMZM2G149647_T01	GRMZM2G149647	heat shock protein26	MaizeSeqence	stress (biotic, abiotic); heat	326.143	152.951	127.962	12.742	10.357	11.3879	6.64822	14.8211	27.9293	4.64527	5.06814	8.71025	5.42352	21.7974	15.0093	10	2
GRMZM2G429396_T01_ext	GRMZM2G429396	hsp20/alpha crystallin family protein	MaizeSeqence	stress (biotic, abiotic); heat	1.12257	0.785958	1.14614	3.57761	0.823043	3.00191	1.49404	0.553632	1.14151	0.886697	0.266701	1.39067	0.637006	0.154957	0.289455	5	7
GRMZM2G007729_T02	GRMZM2G007729	low molecular weight heat shock protein precursor	MaizeSeqence	stress (biotic, abiotic)	900.42	1155.99	827.882	35.9484	29.5451	53.7108	40.7528	101.951	162.662	34.2526	77.2504	46.3279	33.8917	76.7702	64.0809	8	4
GRMZM2G105348_T01	GRMZM2G105348	HSF18	GRASSIUS	stress (biotic, abiotic); heat	4.10896	3.66583	4.93443	1.98318	1.60434	2.24989	7.0264	15.584	16.2264	7.26404	10.2258	12.9126	9.66717	29.4896	33.178	11	2
GRMZM2G139535_T01_ext	GRMZM2G139535	HSF21	GRASSIUS	stress (biotic, abiotic); heat	3.85947	2.5146	3.23393	3.33066	2.60854	2.61427	5.16203	6.68344	5.89326	5.56636	6.51852	8.11402	5.40511	12.5519	13.2877	12	3
GRMZM2G118453_T01	GRMZM2G118453	HSF26	GRASSIUS	stress (biotic, abiotic); heat	4.37247	5.39882	4.19896	3.61864	4.44771	4.50819	3.37544	4.00329	3.10776	2.86169	6.22	2.95386	2.94998	8.5807	4.46299	12	3
GRMZM2G059851_T01	GRMZM2G059851	HSF6	GRASSIUS	stress (biotic, abiotic); heat	1.42474	1.40256	1.31688	1.28261	1.23867	1.62893	1.25242	1.9736	1.93001	1.21328	2.23645	1.85857	1.54952	3.64415	1.67914	3	7
GRMZM2G306679_T01	GRMZM2G306679	heat stress related gene	MapMan	stress (biotic, abiotic); heat	568.408	377.508	301.108	16.2641	12.1607	31.9017	2.90472	21.0806	17.5944	1.2559	6.69331	4.45875	1.81517	12.6321	5.73035	10	2
GRMZM2G144997_T01	GRMZM2G144997	heat stress related gene	MapMan	stress (biotic, abiotic); heat	120.079	66.5423	111.51	72.3531	25.6513	54.216	69.2389	48.6594	94.7679	69.7695	47.7233	58.1637	42.5692	79.0085	85.601	8	4
GRMZM2G324956_T01	GRMZM2G324956	heat stress related gene	MapMan	stress (biotic, abiotic); heat	0.18979	0.588732	0.179708	0.708131	0.102749	0.124962	0.723639	0.139479	0.777434	0.353871	0.164867	0.461656	0.450318	4.96929	1.61705	4	10
GRMZM2G135960_T01	GRMZM2G135960	heat stress related gene	MapMan	stress (biotic, abiotic); heat	24.8855	22.6164	18.7472	21.7042	19.7752	29.2495	12.7137	27.6618	15.4003	13.2561	134.681	15.8082	15.6358	66.7859	24.6252	6	2
GRMZM2G027695_T01	GRMZM2G027695	heat stress related gene	MapMan	stress (biotic, abiotic); heat	6.69652	7.02734	10.271	12.6675	4.4013	8.63204	18.3258	8.8271	18.9857	16.8053	6.29146	20.0066	18.5592	8.62423	16.5124	12	2
GRMZM2G040890_T01	GRMZM2G040890	heat stress related gene	MapMan	stress (biotic, abiotic); heat	2.12559	0.806048	1.66702	3.16229	1.33875	2.62099	4.03135	2.5072	5.19079	4.31928	2.17084	5.22719	4.12457	2.79839	4.50059	2	3
GRMZM2G070475_T01_ext	GRMZM2G070475	heat stress related gene	MapMan	stress (biotic, abiotic); heat	149.475	65.8989	96.4331	26.7578	14.0154	31.6613	18.4666	14.49	25.5553	15.8057	9.58443	17.6661	15.1957	12.2251	13.8578	10	5
GRMZM2G016734_T02	GRMZM2G016734	heat stress related gene	MapMan	stress (biotic, abiotic); heat	208.237	78.4862	154.981	148.182	55.3824	145.625	57.7529	35.9858	74.8302	48.9662	30.6997	65.6663	45.0549	49.6641	48.1563	8	4
GRMZM2G059502_T02	GRMZM2G059502	heat stress related gene	MapMan	stress (biotic, abiotic); heat	3.12069	0.465091	0.651441	0.655044	0.424763	0.407847	1.05859	1.365	2.21291	0.797325	4.7666	5.90835	0.95344	6.21757	7.23944	2	8
GRMZM2G147014_T01	GRMZM2G147014	dehydrin COR410	MaizeSeqence	stress (biotic, abiotic); drought	123.05	141.846	144.201	87.2945	43.1029	78.8708	75.0269	72.5578	113.729	72.2524	49.0038	116.172	97.6836	51.7476	72.2504	8	4
GRMZM2G079440_T01	GRMZM2G079440	dehydrin DHN1 (M3)(RAB-17 protein)	MaizeSeqence	stress (biotic, abiotic); drought	47.8092	49.0361	54.8887	23.6301	39.1488	24.7657	49.3379	175.495	178.93	71.7326	104.574	138.258	154.119	249.397	425.948	8	6
GRMZM2G179462_T01	GRMZM2G179462	drought/salt-related gene	MapMan	stress (biotic, abiotic); drought	4.45134	3.38976	3.09057	3.24976	1.65207	2.33801	2.42274	14.5523	12.3212	2.73347	8.36366	6.69173	3.92897	25.1798	31.2601	11	9
GRMZM2G075290_T01	GRMZM2G075290	drought/salt-related gene	MapMan	stress (biotic, abiotic); drought	35.0163	27.3638	33.0979	55.3824	22.5343	51.4254	39.3859	38.1155	56.5682	27.8726	23.2887	28.2674	40.3359	16.1459	32.4642	7	5
GRMZM2G098460_T01	GRMZM2G098460	drought-induced protein 1	MaizeSeqence	stress (biotic, abiotic); drought	5.30812	2.81921	4.18324	3.2103	3.33703	3.82707	5.22814	4.26898	6.7124	4.35604	8.84015	6.97679	4.83741	22.5697	20.8361	12	3
GRMZM2G019056_T01	GRMZM2G019056	drought-induced protein 1	MaizeSeqence	stress (biotic, abiotic); drought	19.2329	6.45315	16.7943	18.588	4.67408	11.6244	18.4752	7.60226	33.2594	19.9134	8.4121	28.9012	12.2701	25.0862	28.4103	11	2
GRMZM2G129083_T01	GRMZM2G129083	cold shock protein-1	MaizeSeqence	stress (biotic, abiotic); cold	232.376	119.903	209.707	127.96	57.8528	103.44	256.416	151.71	269.094	184.491	112.735	194.999	162.433	156.687	200.818	9	6
GRMZM2G129266_T01	GRMZM2G129266	10-deacetylbaccatin III 10-O-acetyltransferase	MaizeSeqence	stress (biotic, abiotic)	5.81303	4.65981	8.38174	6.97605	3.11326	5.36548	9.05207	5.37229	12.5169	11.721	4.1504	17.0903	15.5371	3.82511	9.01807	2	2
GRMZM2G050072_T01	GRMZM2G050072	10-deacetylbaccatin III 10-O-acetyltransferase	MaizeSeqence	stress (biotic, abiotic)	39.0375	21.9648	36.8538	39.0815	16.8244	29.0372	42.076	37.5219	48.5126	41.7053	29.5068	51.8029	48.3891	42.0331	58.5513	6	5
GRMZM2G396553_T01	GRMZM2G396553	arginine decarboxylase	MaizeGDB	stress (biotic, abiotic)	11.5335	9.71281	14.7608	21.5536	8.09474	20.2221	26.667	55.8417	37.5806	31.3989	48.7416	40.4212	32.1814	80.8772	56.3919	6	5
GRMZM2G008271_T01	GRMZM2G008271	basal layer antifungal peptide	MaizeSeqence	stress (biotic, abiotic)	2.39194	2.48723	2.27437	1.20018	1.855	1.55362	4.50209	0.710376	3.19409	4.41372	0.713928	3.52987	3.12906	0.769344	2.02443	3	7
GRMZM2G152655_T01	GRMZM2G152655	basal layer antifungal protein2 (bap2)	CoGe	stress (biotic, abiotic)	2.15751	2.8579	3.45786	1.1218	0.864882	0.961311	5.24403	1.11639	3.67595	6.25551	1.05239	4.73374	4.53056	0.418641	2.47501	3	3
GRMZM2G114793_T01	GRMZM2G114793	binding protein homolog1 (bip1)	CoGe	stress (biotic, abiotic)	319.148	338.094	317.574	183.322	218.487	215.288	214.634	265.037	248.298	223.11	147.504	219.857	261.664	114.832	193.391	9	6
GRMZM2G124229_T01	GRMZM2G124229	Biodegradation of Xenobiotics related gene	MapMan	stress (biotic, abiotic)	2.38842	2.97897	7.15875	1.72231	1.68371	1.47359	2.4547	44.3701	16.494	5.36921	55.6594	29.9041	6.04072	144.75	87.0461	6	1
GRMZM2G065471_T01	GRMZM2G065471	Biodegradation of Xenobiotics related gene	MapMan	stress (biotic, abiotic)	2.85048	1.13915	3.73014	2.0727	1.66953	2.52316	1.6368	17.5724	11.1354	5.68507	22.379	17.1647	6.56425	70.4351	60.0688	11	1
GRMZM2G445261_T01_ext	GRMZM2G445261	Biodegradation of Xenobiotics related gene	MapMan	stress (biotic, abiotic)	1.44483	0.903427	2.13585	1.0912	0.499593	1.02996	1.04153	3.48975	2.40055	1.68404	3.45809	3.30621	2.19058	9.66758	9.5056	2	9
GRMZM2G082959_T01	GRMZM2G082959	Biodegradation of Xenobiotics related gene	MapMan	stress (biotic, abiotic)	0.242086	0.374009	0.187132	0.198366	0.0946629	0.135256	0.532541	2.15436	1.45409	0.74685	1.24762	2.75763	1.51424	5.39408	5.28321	1	8
GRMZM2G067915_T01	GRMZM2G067915	Biodegradation of Xenobiotics related gene	MapMan	stress (biotic, abiotic)	10.4948	5.51138	11.6109	13.4005	4.68841	10.9917	14.7683	7.87663	12.1234	12.9817	6.02286	11.4381	16.3911	5.68983	8.99001	12	2
TCONS_00056735	GRMZM2G065471	Biodegradation of Xenobiotics related gene	MapMan	stress (biotic, abiotic)	0.38654	0.723793	1.40534	0.398507	0.363453	0	0.255166	6.18972	2.45428	0.934985	3.4641	1.20283	1.29399	13.8899	6.32433	1
GRMZM2G320298_T01	GRMZM2G320298	Biodegradation of Xenobiotics related gene	MapMan	stress (biotic, abiotic)	89.2871	52.0985	79.4038	71.421	22.062	62.9616	49.2457	27.5338	47.644	42.1106	15.6658	34.3702	39.4434	14.7135	29.5563	7	4
GRMZM2G012546_T01	GRMZM2G012546	Biodegradation of Xenobiotics related gene	MapMan	stress (biotic, abiotic)	1.44186	0.68673	0.99307	2.20855	0.715955	2.22089	2.16354	0.684482	3.20121	2.31877	0.476277	3.30029	1.82999	0.33084	1.45006	3	7
GRMZM2G061403_T01	GRMZM2G061403	cellulase	maizeGDB	stress (biotic, abiotic)	0.146061	0.0798751	0.0579065	0.0652901	0.0632978	0.212448	0.337796	3.867	2.19485	0.730224	2.19366	3.65124	1.10798	6.61999	12.9355	1	8
GRMZM2G125032_T01	GRMZM2G125032	cellulase	maizeGDB	stress (biotic, abiotic)	0.518422	0.250659	0.571762	0.801655	4.88916	0.297109	2.33475	29.2024	12.8352	9.57424	24.616	30.4979	13.3912	96.3721	79.5371	11	1
GRMZM2G482256_T01	GRMZM2G482256	cellulases and beta -1,4-glucanases	MapMan	stress (biotic, abiotic)	2.41047	1.10834	3.30213	3.53713	0.490508	2.45811	4.96007	3.44226	4.622	5.20777	3.32653	5.18207	4.01862	10.7469	7.76569	2	3
GRMZM2G141911_T01	GRMZM2G141911	cellulases and beta -1,4-glucanases	MapMan	stress (biotic, abiotic)	0.725501	0.315697	0.758926	1.06023	0.301647	0.935205	0.79323	1.06727	1.39401	0.916413	0.489466	0.866896	0.999374	0.332933	0.606653	3	7
GRMZM2G451965_T01	GRMZM2G451965	cellulases and beta -1,4-glucanases	MapMan	stress (biotic, abiotic)	21.8264	16.088	17.8857	22.7333	12.9209	17.2943	22.1812	15.3593	20.0149	22.1806	12.0092	18.6208	20.4441	15.8789	17.3897	10	2
GRMZM2G455642_T01	GRMZM2G455642	cellulases and beta -1,4-glucanases	MapMan	stress (biotic, abiotic)	1.07964	0.714143	1.3488	1.32207	0.610001	1.28919	1.30488	2.64345	1.64064	1.00636	0.959961	1.20006	1.32707	1.981	0.703377	2	7
GRMZM2G181259_T02	GRMZM2G181259	cellulases and beta -1,4-glucanases	MapMan	stress (biotic, abiotic)	2.54289	4.15115	2.91886	2.94503	5.63513	4.12478	3.31016	3.99271	3.08563	3.8898	4.46293	3.52724	3.682	5.0955	4.62021	12	3
GRMZM2G399136_T01	GRMZM2G399136	chaperone protein dnaJ 11	MaizeSeqence	stress (biotic, abiotic)	2.10982	2.0879	3.59488	2.17157	0.524334	1.38585	1.39301	2.00221	4.27387	2.80709	1.46513	2.8755	1.28412	7.81253	3.68923	2	3
GRMZM2G117989_T03	GRMZM2G117989	defence-related protein (inra2(prp)), mRNA	MaizeSeqence	stress (biotic, abiotic)	0.000356645	0.0599007	0.388727	1.02879	2.43083	1.02402	4.41107	47.2519	30.4175	14.196	48.2612	43.0198	18.9122	122.393	106.909	6	1
TCONS_00130691	GRMZM2G420743	dirigent-like protein pDIR3	MaizeSeqence	stress (biotic, abiotic)	22.5482	11.9614	20.752	15.0496	5.56218	13.187	9.48122	0.634661	7.31772	6.05377	0.238112	4.68195	3.99476	0	0.446167		3
GRMZM2G433184_T01	GRMZM2G433184	disease resistance response protein 206	MaizeSeqence	stress (biotic, abiotic)	4.61864	4.17677	5.16831	3.98492	2.85462	3.0966	3.77917	9.2399	4.88306	4.16525	3.36567	4.84417	4.66457	9.73317	10.5241	12	3
GRMZM2G179800_T01	GRMZM2G179800	dnaJ domain containing protein	MaizeSeqence	stress (biotic, abiotic)	1.96278	2.70399	2.35688	2.19893	2.4726	1.99463	2.36951	4.43759	2.7161	3.19981	3.77051	2.93817	2.73896	7.94243	4.89948	12	9
GRMZM2G703555_T01	GRMZM2G703555	dnaJ subfamily C member 8	MaizeSeqence	stress (biotic, abiotic)	32.3942	65.1919	29.1995	27.5222	46.2851	33.1406	21.7739	11.7861	15.9023	16.7074	22.6753	14.7585	16.3481	17.21	15.9272	7	2
GRMZM2G082199_T01	GRMZM2G082199	elicitor-responsive protein 1	MaizeSeqence	stress (biotic, abiotic)	9.44795	7.92395	8.84813	13.0234	11.1055	11.1036	10.2718	15.6106	12.9606	12.2093	19.7832	24.2003	11.4946	27.9307	40.5054	10	2
GRMZM2G302373_T01	GRMZM2G302373	glutathione S transferase	MapMan	stress (biotic, abiotic)	0	0	0.0200595	0	0.0178832	0	0	1.19932	0.226349	0.105406	1.05237	0.369811	0.141435	8.17463	2.33146
GRMZM2G043291_T01	GRMZM2G043291	glutathione S transferase	MapMan	stress (biotic, abiotic)	5.08242	7.99847	5.87736	4.50776	4.65366	4.7601	5.54293	3.0316	5.80341	4.00261	12.7355	6.2347	6.01935	16.4494	8.69281	12	3
GRMZM2G132093_T01	GRMZM2G132093	glutathione S transferases	MapMan	stress (biotic, abiotic)	6.374	6.13623	7.49982	3.26151	3.44714	2.26025	2.32266	10.0351	4.80194	2.22324	29.7299	7.55706	2.96501	62.6904	34.1405	11	3
GRMZM2G480439_T01	GRMZM2G480439	glutathione S transferases	MapMan	stress (biotic, abiotic)	0.379926	0.203096	0.781298	0.498185	0.359282	0.3595	0.855586	2.49381	1.64173	0.929204	6.13228	2.58598	1.67833	20.1155	9.04604	1	9
GRMZM2G097989_T03	GRMZM2G097989	glutathione S transferases	MapMan	stress (biotic, abiotic)	39.6685	27.9457	41.0438	46.9219	22.3956	41.6323	41.3813	31.1894	59.2095	42.6081	25.8061	58.21	55.4983	27.2518	32.5909	7	5
GRMZM2G066369_T01	GRMZM2G066369	glutathione S transferases	MapMan	stress (biotic, abiotic)	5.58532	4.56468	6.15449	4.77591	3.50361	4.76577	6.77718	5.75428	11.5475	7.50598	5.3506	9.71922	11.307	4.2003	7.64938	12	3
GRMZM2G028821_T01	GRMZM2G028821	glutathione S transferases	MapMan	stress (biotic, abiotic)	1.61653	1.97546	3.47443	2.18286	1.05205	1.2926	2.38828	1.78184	3.05508	2.8769	0.919096	1.36741	4.17502	1.30612	4.99299	3	9
GRMZM2G126781_T02	GRMZM2G126781	glutathione S transferases	MapMan	stress (biotic, abiotic)	0.0851851	0.0703959	0.171242	0.156974	0.0301416	0.0485352	0.130923	0.958958	0.246799	0.184228	0.271498	0.294394	0.442863	1.08445	0.567143	4	10
GRMZM2G363540_T01	GRMZM2G363540	glutathione S transferases	MapMan	stress (biotic, abiotic)	2.941	1.65386	2.61655	4.22017	1.66344	2.90007	3.80542	2.20501	3.83986	2.43133	2.36049	3.75588	3.59851	2.14869	2.65551	2	3
GRMZM2G052571_T01	GRMZM2G052571	glutathione S-transferase	MaizeSeqence	stress (biotic, abiotic)	0.182628	0.135552	0.230946	0.0100524	0.155595	0.077336	0.378878	4.46626	3.61555	0.295804	13.2091	4.96794	0.421002	59.0069	15.1925	1	8
GRMZM2G146246_T02	GRMZM2G146246	glutathione S-transferase 3 (EC 2.5.1.18)(GST-III)(GST class-phi member 3)	MaizeSeqence	stress (biotic, abiotic)	140.147	145.646	153.4	130.764	81.1726	128.097	151.321	265.133	225.704	163.735	165.112	222.532	228.609	253.252	315.095	9	6
GRMZM2G150474_T01	GRMZM2G150474	glutathione S-transferase GST 15	MaizeSeqence	stress (biotic, abiotic)	1.80839	2.34998	2.25925	1.21795	1.26807	1.24395	2.82777	7.31503	6.4551	3.90662	9.79722	7.0592	5.56575	26.4588	17.17	11	9
GRMZM2G019090_T01	GRMZM2G019090	glutathione S-transferase GST 18	MaizeSeqence	stress (biotic, abiotic)	0.120952	0.510152	0.0927826	0.0941761	0.12445	0.309385	0.0966247	0.344682	0.373425	0.389814	1.8571	0.691184	0.651102	7.61008	2.95569	4	10
TCONS_00069059	GRMZM2G428168	glutathione S-transferase GST 21	MaizeSeqence	stress (biotic, abiotic)	13.3629	8.45305	16.6597	15.523	6.91678	11.0428	24.8434	35.7263	46.5959	25.3296	57.1831	36.3815	33.837	203.22	118.737	6	5
GRMZM2G161905_T01	GRMZM2G161905	glutathione S-transferase GST 25 Fragment (EC 2.5.1.18)	MaizeSeqence	stress (biotic, abiotic)	63.7618	44.898	66.2089	50.3635	29.6477	45.1123	57.6253	88.9139	77.7937	47.1483	64.8452	79.5929	59.0746	147.909	118.215	8	4
GRMZM2G146913_T01	GRMZM2G146913	glutathione S-transferase GSTU6	MaizeSeqence	stress (biotic, abiotic)	1.21738	0.911644	1.39954	1.13768	0.852807	8.12e-05	0.251269	4.10163	3.21122	1.56251	2.84779	3.07735	1.6241	8.73691	7.9939	2	12
GRMZM2G025190_T01	GRMZM2G025190	glutathione S-transferase GSTU6	MaizeSeqence	stress (biotic, abiotic)	15.9465	9.53165	10.7241	8.52485	5.27325	9.3841	6.04806	8.76497	7.19249	3.47095	61.6079	8.7814	5.64061	66.3105	22.1207	6	2
GRMZM2G330635_T01	GRMZM2G330635	glutathione S-transferase GSTU6	MaizeSeqence	stress (biotic, abiotic)	127.09	61.0632	116.975	134.415	69.121	112.581	194.124	137.387	189.601	180.564	247.312	260.783	226.145	340.91	279.193	9	6
GRMZM2G096269_T01	GRMZM2G096269	glutathione S-transferase12	MaizeSeqence	stress (biotic, abiotic)	3.252	4.5129	4.37402	5.65097	4.38371	5.84021	7.42698	16.7777	14.4019	8.53052	9.57668	17.2317	25.2992	26.9513	33.7333	11	2
GRMZM2G416632_T01	GRMZM2G416632	glutathione transferase23	MaizeSeqence	stress (biotic, abiotic)	14.9528	5.90306	13.9338	23.1976	12.7005	17.3602	16.9709	44.2843	45.4233	27.1933	38.8381	69.2906	40.8291	103.798	151.735	6	5
GRMZM2G416632_T02	GRMZM2G416632	glutathione transferase23	MaizeSeqence	stress (biotic, abiotic)	9.12871	6.82251	6.63446	11.2462	6.62171	9.7012	13.9033	34.5699	30.5582	16.8022	34.5184	37.7667	24.5198	94.6313	87.2312	6	1
GRMZM2G032856_T01	GRMZM2G032856	glutathione transferase24	MaizeSeqence	stress (biotic, abiotic)	3.79923	2.17018	4.5054	1.41339	2.58467	1.4179	2.43848	35.6522	10.1676	5.8952	182.144	25.2961	5.53346	369.448	106.252	6	1
GRMZM2G044383_T01	GRMZM2G044383	glutathione transferase30	MaizeSeqence	stress (biotic, abiotic)	31.7945	34.6068	52.2124	84.4801	52.9709	48.172	150.545	249.932	216.862	245.003	463.893	300.076	204.736	678.797	684.756	9	6
GRMZM2G475059_T01	GRMZM2G475059	glutathione transferase31	MaizeSeqence	stress (biotic, abiotic)	14.7134	9.4159	17.0393	25.5883	14.8459	22.2268	18.5263	46.102	22.3645	23.5937	260.002	37.1558	20.0139	521.793	163.244	6	5
GRMZM2G161891_T01	GRMZM2G161891	glutathione transferase35	MaizeSeqence	stress (biotic, abiotic)	1.25989	0.9705	1.19332	0.712791	0.457018	0.464905	1.7185	0.669105	1.7065	1.86271	0.498929	3.04374	1.99766	10.554	3.56332	4	9
GRMZM2G054653_T02	GRMZM2G054653	glutathione transferase40	MaizeSeqence	stress (biotic, abiotic)	7.32984	2.81978	10.2578	9.77278	4.53065	8.19861	6.3008	4.47257	10.3274	5.6591	2.92131	7.83057	8.08788	5.20525	5.09181	2	3
GRMZM5G809218_T01	GRMZM5G809218	glutathione transferase5 (gst5), mRNA	MaizeSeqence	stress (biotic, abiotic)	91.2134	76.2875	107.758	39.2955	22.6801	32.499	91.7843	162.65	164.708	95.3051	700.58	246.825	216.477	1168.75	533.035	6	6
GRMZM2G028556_T01	GRMZM2G028556	glutathione transferase7	MaizeSeqence	stress (biotic, abiotic)	0.0461307	5.02e-06	1.14e-05	0.0252202	0.27693	5.26e-06	0.38749	21.9126	2.73895	1.22093	223.769	11.002	1.85423	789.902	181.855	1	12
GRMZM2G063733_T01	GRMZM2G063733	glyoxal oxidase	MaizeSeqence	stress (biotic, abiotic)	43.506	24.2165	36.7606	59.0482	25.9502	46.4376	30.9579	13.638	26.7244	39.3249	15.9583	24.4656	40.286	11.409	21.9632	10	5
GRMZM2G093418_T01	GRMZM2G093418	harpin-induced protein	MaizeSeqence	stress (biotic, abiotic)	1.23033	0.601006	1.22377	1.09419	0.667503	1.32652	1.43528	5.7763	8.06138	2.99097	9.73954	7.51891	2.84199	23.9314	17.3361	1	9
GRMZM2G011553_T01	GRMZM2G011553	harpin-induced protein	MaizeSeqence	stress (biotic, abiotic)	4.41788	4.50355	4.42839	6.80304	2.59309	5.07333	6.74983	4.321	7.24222	6.54892	3.19379	7.66419	8.98772	2.43233	5.83804	2	3
GRMZM2G078771_T01	GRMZM2G078771	harpin-induced protein (LOC100280903), mRNA	MaizeSeqence	stress (biotic, abiotic)	0.267277	0.42074	0.338278	0.197594	0.225468	0.376808	0.223078	0.776122	0.541236	0.435662	0.840951	1.39577	0.405805	1.71329	2.96397	4	7
GRMZM2G159691_T01	GRMZM2G159691	hypoxia induced protein conserved region containing protein	MaizeSeqence	stress (biotic, abiotic)	37.4516	39.2366	33.4241	31.1394	33.7858	25.7949	30.0625	26.0456	23.8193	30.0683	36.6269	29.0588	24.1385	48.396	43.3118	7	5
GRMZM2G109262_T01	GRMZM2G109262	lactoylglutathione lyase	MapMan	stress (biotic, abiotic)	0.285621	0.535955	0.34796	0.63961	0.234298	0.691461	0.196562	2.42951	0.769677	0.771438	1.72964	3.39292	0.765578	7.2941	4.53964	2	7
GRMZM2G050607_T01	GRMZM2G050607	late embryogenesis abundant protein Lea14-A	MaizeSeqence	stress (biotic, abiotic)	10.2309	9.22244	12.1923	13.1392	17.891	10.9903	17.5077	77.8591	72.0792	22.9614	63.2104	62.5449	49.5946	218.964	251.394	6	5
GRMZM2G096475_T01	GRMZM2G096475	late embryogenesis abundant protein, group 3	MaizeSeqence	stress (biotic, abiotic)	80.3687	116.912	110.648	46.2383	79.3761	40.2062	160.487	644.011	501.48	217.557	541.339	568.478	362.05	1044.33	1313.83	9	6
GRMZM2G380656_T01	GRMZM2G380656	low-molecular-weight cysteine-rich protein LCR70 (LOC100286345), mRNA	MaizeSeqence	stress (biotic, abiotic)	165.958	201.348	149.855	169.952	114.62	123.053	145.684	72.8113	110.839	159.829	42.5402	104.586	105.431	56.3508	98.5532	8	4
GRMZM2G162486_T01	GRMZM2G162486	IN2-1 protein	MaizeSeqence	stress (biotic, abiotic)	11.5921	13.0975	12.1447	17.9745	25.6653	15.694	15.3481	34.2026	19.4723	20.377	169.271	26.7238	22.9398	375.533	120.258	6	5
GRMZM2G042639_T06	GRMZM2G042639	protein IN2-1	MaizeSeqence	stress (biotic, abiotic)	1.82736	1.2599	0.764194	2.67473	1.81674	0.631171	3.05466	7.62006	6.18862	3.13967	88.8705	8.00341	5.04974	144.697	56.1054	11	9
GRMZM2G042639_T08	GRMZM2G042639	protein IN2-2	MaizeSeqence	stress (biotic, abiotic)	0.633311	0.669782	0.304983	0.78915	1.04861	1.03435	0.735018	7.07402	1.67979	1.04562	31.387	2.68566	1.93182	62.67	18.3757	11	9
GRMZM2G042639_T07	GRMZM2G042639	protein IN2-3	MaizeSeqence	stress (biotic, abiotic)	2.47876	1.12262	2.41713	2.37114	1.00249	2.79096	1.82677	4.94361	2.07418	1.80205	51.8943	4.97021	3.29432	121.257	28.2807	11	9
GRMZM2G091445_T01	GRMZM2G091445	putative defensin	MaizeSeqence	stress (biotic, abiotic)	25.6206	20.219	40.0807	18.4739	9.51254	15.8796	32.3383	10.7508	18.9825	36.8899	7.97458	24.3605	26.8968	5.27731	16.9958	10	5
GRMZM5G822317_T01	GRMZM5G822317	SAG20	MaizeSeqence	stress (biotic, abiotic)	0.0425726	0.0647433	0.0535073	0.108484	0.0462128	0.0368735	0.151479	0.659979	0.439058	0.389462	0.310547	1.04476	0.304783	0.988051	1.16616	4	10
GRMZM2G410766_T01	GRMZM2G410766	stress responsive protein	MaizeSeqence	stress (biotic, abiotic)	6.14271	4.71604	6.7376	11.1707	3.43851	6.23163	9.86036	3.54585	12.2597	6.73499	5.73762	33.7267	13.7492	6.88538	18.6778	12	2
GRMZM2G348125_T01	GRMZM2G348125	stress responsive protein (LOC100283176), mRNA	MaizeSeqence	stress (biotic, abiotic)	15.811	10.9616	14.7177	21.7478	8.82753	12.3541	24.8216	9.68756	27.6841	17.4923	11.1501	60.561	27.7478	15.8666	35.2834	10	2
GRMZM2G000326_T02	GRMZM2G000326	subtilisin-chymotrypsin inhibitor CI-1B	MaizeSeqence	stress (biotic, abiotic)	55.7269	65.0145	51.987	49.4369	61.1102	47.6869	77.2081	70.7584	155.187	81.4897	43.4369	95.0209	110.135	160.639	159.311	8	4
GRMZM2G058358_T01	GRMZM2G058358	subtilisin-chymotrypsin inhibitor CI-1C	MaizeSeqence	stress (biotic, abiotic)	110.681	157.941	126.704	136.122	125.828	133.968	96.1517	45.857	79.3637	77.2997	58.0472	85.5623	88.415	29.7272	75.134	8	4
GRMZM5G885126_T01	GRMZM5G885126	systemin receptor SR160 (LOC100285871), mRNA	MaizeSeqence	stress (biotic, abiotic)	0.201533	0.640696	0.275697	0.177473	0.362314	0.320181	0.432462	11.4867	2.69248	1.11494	4.65644	4.41764	1.02938	27.6459	21.606	1	8
GRMZM2G073548_T01	GRMZM2G073548	TMV response-related protein	MaizeSeqence	stress (biotic, abiotic)	0.4714	0.272851	0.579966	0.714933	0.293329	0.570331	0.903978	2.82557	1.26191	1.25418	35.1788	1.90707	0.995357	43.6042	8.1082	1	9
GRMZM2G354190_T01	GRMZM2G354190	TMV response-related protein	MaizeSeqence	stress (biotic, abiotic)	0.42017	0.241725	0.98194	0.336088	0.165035	0.388393	0.18427	0.14466	0.484497	0.358014	1.72063	0.453783	0.142706	2.06532	1.44913	4	10
GRMZM2G101741_T01	GRMZM2G101741	TMV response-related protein	MaizeSeqence	stress (biotic, abiotic)	0.326193	0.0313792	0.404928	0.186757	0.146797	0.168723	0.0632853	0.389786	0.272506	0.167752	1.88457	0.157238	0.286007	3.20895	1.12127	4	10
GRMZM5G832229_T01	GRMZM5G832229	ultraviolet-B-repressible protein	MaizeSeqence	stress (biotic, abiotic)	18.4247	11.7632	22.0622	15.3795	4.47048	11.6826	8.65899	9.67074	13.6905	7.9542	4.16552	7.72051	6.32407	2.16466	7.32562	12	2
GRMZM2G374971_T01	GRMZM2G374971	zeamatin Precursor	MaizeSeqence	stress (biotic, abiotic)	29.7661	26.2996	38.0294	32.8631	68.0289	40.4309	108.063	351.888	293.919	238.514	231.626	412.378	302.182	326.587	576.706	9	6
GRMZM2G147908_T01	GRMZM2G147908	biotic stress related gene	MapMan	stress (biotic, abiotic)	0.0967581	0.0253808	0.0753836	0.0951558	0.0766849	0.240193	0.0807871	1.30554	0.958787	0.0992223	2.04969	0.700257	0.113878	4.45567	2.2773	4	10
GRMZM2G178875_T01	GRMZM2G178875	biotic stress related gene	MapMan	stress (biotic, abiotic)	1.225	0.173434	1.04267	2.31532	0.730357	1.06169	1.41312	5.9911	6.04718	2.08411	11.0141	8.38993	2.33622	63.3652	36.2237	1	9
GRMZM2G010048_T01	GRMZM2G010048	biotic stress related gene	MapMan	stress (biotic, abiotic)	19.9796	7.15718	21.3924	10.8465	3.19443	5.73129	5.01927	73.2804	28.463	10.0394	40.1736	51.8314	11.1719	113.44	165.757	6	1
GRMZM2G061527_T01	GRMZM2G061527	biotic stress related gene	MapMan	stress (biotic, abiotic)	0.136989	0.131952	0.428064	0.334912	0.27036	0.168323	0.140799	2.19914	0.697442	0.327072	2.64146	1.17902	0.360986	6.39836	4.06892	1	10
GRMZM2G117971_T01	GRMZM2G117971	biotic stress related gene	MapMan	stress (biotic, abiotic)	5.09884	2.41174	2.82429	11.7393	26.8946	18.3499	42.4953	274.222	253.063	98.3135	294.375	317.726	96.9877	865.359	1085.34	6	1
GRMZM2G456997_T01	GRMZM2G456997	biotic stress related gene	MapMan	stress (biotic, abiotic)	0.526729	1.02196	0.728754	0.523962	0.299118	1.01378	0.334234	3.32615	1.61444	2.39319	8.01576	8.98089	2.61325	25.2937	23.6531	1	9
GRMZM2G078667_T01	GRMZM2G078667	biotic stress related gene	MapMan	stress (biotic, abiotic)	2.65478	1.8879	3.44971	2.33806	3.49128	3.10597	10.3628	71.2301	51.081	26.5091	106.77	80.9163	37.0265	357.478	311.481	6	1
GRMZM2G117942_T01	GRMZM2G117942	biotic stress related gene	MapMan	stress (biotic, abiotic)	10.3689	10.0931	10.4397	15.0793	31.377	29.772	58.4845	426.529	267.034	154.231	520.035	494.768	190.512	1405.8	1555.99	6	6
GRMZM2G092474_T01	GRMZM2G092474	biotic stress related gene	MapMan	stress (biotic, abiotic)	6.54869	5.46865	4.56158	6.51323	3.53654	7.8877	35.7017	397.38	197.68	77.1255	288	310.069	114.876	763.427	920.373	6	1
GRMZM2G159503_T01	GRMZM2G159503	biotic stress related gene	MapMan	stress (biotic, abiotic)	0.0976959	0.114982	0.025385	0.0524417	0.026753	0.017399	0.0942875	1.10213	0.275734	0.24495	0.287874	1.34722	0.507179	0.538443	2.39845	4	10
GRMZM2G304442_T01	GRMZM2G304442	biotic stress related gene	MapMan	stress (biotic, abiotic)	0.673322	0.157812	0.791822	1.36059	0.393493	0.933979	0.77886	1.2703	2.33938	0.899522	2.00145	1.0061	0.756312	10.9061	3.48849	2	7
GRMZM2G151553_T01	GRMZM2G151553	biotic stress related gene	MapMan	stress (biotic, abiotic)	0.761116	0.294645	0.566598	0.813648	0.461906	0.832728	1.44695	2.08432	1.76785	1.50209	2.43545	2.58085	1.71787	9.09648	6.43207	2	9
GRMZM2G459110_T01	GRMZM2G459110	biotic stress related gene	MapMan	stress (biotic, abiotic)	1.11207	0.903723	1.28857	1.2741	0.899913	1.51963	2.06173	2.88583	2.45153	2.0933	3.08864	5.18836	2.59949	8.92987	7.71542	2	9
GRMZM2G466835_T01	GRMZM2G466835	biotic stress related gene	MapMan	stress (biotic, abiotic)	0.708295	0.72478	0.873979	0.974442	0.891107	1.37618	1.07714	2.26749	1.43005	0.925342	2.47099	1.49782	0.991832	4.10925	2.65306	2	7
GRMZM2G046532_T01	GRMZM2G046532	biotic stress related gene	MapMan	stress (biotic, abiotic)	513.539	572.659	398.324	519.08	353.628	575.701	478.07	416.735	393.496	500.752	314.741	430.953	337.806	305.686	603.878	9	6
GRMZM2G381782_T01	GRMZM2G381782	biotic stress related gene	MapMan	stress (biotic, abiotic)	4.09981	2.78555	4.25115	8.07066	2.89745	4.26374	3.77587	1.92455	3.41029	4.73276	1.72921	3.08442	5.06536	2.19606	2.50665	3	7
GRMZM2G064605_T01	GRMZM2G064605	biotic stress related gene	MapMan	stress (biotic, abiotic)	25.958	18.7742	22.7212	29.8467	14.9133	24.0481	15.7122	8.12204	11.9169	12.383	7.79963	11.8161	14.4333	7.54672	7.10745	10	2
GRMZM2G004828_T01	GRMZM2G004828	biotic stress related gene	MapMan	stress (biotic, abiotic)	0.128095	0.202013	0.176145	0.191171	0.244418	0.320394	0.252038	0.37935	0.415265	0.286902	0.0333052	0.499099	0.307672	1.72825	1.18109	4	10
GRMZM2G149809_T01	GRMZM2G149809	biotic stress related gene	MapMan	stress (biotic, abiotic)	1.24477	1.17383	2.08185	2.67506	0.954979	2.01328	0.953618	0.786338	1.29654	1.21526	1.00651	1.16186	1.09684	2.59146	1.54117	3	7
GRMZM2G029087_T03	GRMZM2G029087	biotic stress related gene	MapMan	stress (biotic, abiotic)	636.66	540.237	556.715	185.132	121.398	179.937	169.06	237.554	202.918	185.998	311.013	228.613	222.081	409.545	317.589	9	6
GRMZM2G426953_T01	GRMZM2G426953	biotic stress related gene	MapMan	stress (biotic, abiotic)	6.55687	5.68168	6.08752	4.73212	5.76103	5.25148	4.62016	3.33977	4.85657	4.87788	6.45658	4.67229	6.27887	11.3336	5.35586	12	3
GRMZM2G476523_T01	GRMZM2G476523	biotic stress related gene	MapMan	stress (biotic, abiotic)	32.7115	30.6271	37.7293	44.3444	23.8198	43.4766	39.8761	36.8375	48.9428	40.4083	32.0658	41.3735	43.3849	23.9929	32.0556	7	5
GRMZM2G167786_T01	GRMZM2G167786	biotic stress related gene	MapMan	stress (biotic, abiotic)	4.64158	3.72927	5.18044	6.15372	3.45854	7.27691	7.98964	7.36484	9.55629	8.54346	5.24488	7.00151	8.38599	4.28296	6.09907	12	3
GRMZM2G040441_T01	GRMZM2G040441	biotic stress related gene	MapMan	stress (biotic, abiotic)	9.05708	11.1627	11.2957	7.66446	10.3951	9.46305	15.4902	12.5616	12.2937	14.721	11.0319	11.5532	14.6197	6.8398	7.99204	10	2
GRMZM2G481194_T01	GRMZM2G481194	biotic stress related gene	MapMan	stress (biotic, abiotic)	25.6737	16.815	27.136	26.5125	15.8684	29.491	43.0902	33.4306	54.8033	37.6851	23.7073	36.9649	41.7911	18.3844	29.6957	10	5
GRMZM2G318882_T01	GRMZM2G318882	biotic stress related gene	MapMan	stress (biotic, abiotic)	6.25713	5.20877	5.44879	11.1294	3.51461	6.62859	6.55682	2.86353	5.13434	5.95404	2.77856	5.83055	7.10462	3.04092	6.75269	12	3
GRMZM2G044104_T01	GRMZM2G044104	biotic stress related gene	MapMan	stress (biotic, abiotic)	4.56739	4.5603	4.60555	4.13308	4.3591	5.03178	17.8899	11.1765	16.6634	12.1543	6.84954	19.3143	19.1091	5.76189	12.0461	12	2
GRMZM2G015333_T01	GRMZM2G015333	biotic stress related gene	MapMan	stress (biotic, abiotic)	5.32953	1.90382	2.72943	6.63324	1.41697	5.49393	4.95172	1.37371	7.77149	4.76031	1.83675	4.91235	4.15267	0.65343	2.17263	3	3
GRMZM2G093951_T01	GRMZM2G093951	biotic stress related gene	MapMan	stress (biotic, abiotic)	8.42237	4.51088	12.3714	13.1058	5.13521	9.98882	16.1222	9.13691	27.2147	13.2457	11.5492	30.9936	22.3609	20.292	27.0854	11	2
GRMZM2G005633_T02	GRMZM2G005633	biotic stress related gene	MapMan	stress (biotic, abiotic)	678.686	451.379	552.854	525.265	432.652	583.582	1423.92	1170.2	2052.27	1147.6	1067.14	2452.81	2320.11	1684.52	2940.46	9	6
GRMZM2G153208_T01	GRMZM2G153208	biotic stress related gene	MapMan	stress (biotic, abiotic)	43.7487	36.9467	35.7238	35.8817	20.3782	33.7705	40.35	61.8963	58.1641	32.9758	34.2652	62.0071	50.3704	34.3584	70.4374	7	5
GRMZM2G158811_T01	GRMZM2G158811	biotic stress related gene	MapMan	stress (biotic, abiotic)	3.18597	3.5469	3.53265	3.0591	5.42934	3.564	2.06667	2.43745	2.05591	2.08426	4.15923	1.61702	1.86489	2.26474	1.82397	12	7
GRMZM2G154449_T01	GRMZM2G154449	biotic stress related gene	MapMan	stress (biotic, abiotic)	32.0254	21.3389	27.5093	35.4543	20.9036	34.4173	24.971	10.684	24.2714	22.1322	9.8956	17.2385	17.4057	11.8557	11.4899	10	2
GRMZM2G025109_T01	GRMZM2G025109	biotic stress related gene	MapMan	stress (biotic, abiotic)	8.91398	5.39271	7.81176	9.06632	2.96435	5.85894	10.3967	4.67845	10.0914	7.63184	3.0504	6.12792	6.90486	3.4366	5.74034	2	3
GRMZM2G020281_T03	GRMZM2G020281	biotic stress related gene	MapMan	stress (biotic, abiotic)	42.3543	45.5169	43.1431	53.9835	59.0344	53.3338	39.5244	68.5499	52.2825	51.129	63.8629	47.0359	54.1129	73.4492	54.4535	8	5
GRMZM2G034383_T01	GRMZM2G034383	biotic stress related gene	MapMan	stress (biotic, abiotic)	29.045	29.1936	27.1669	24.1285	29.6644	27.938	31.8719	16.8202	21.7332	20.221	18.9081	17.4996	18.614	15.6375	15.4203	7	2
GRMZM2G163998_T01	GRMZM2G163998	biotic stress related gene	MapMan	stress (biotic, abiotic)	111.7	109.304	123.941	120.211	67.2806	122.142	127.06	145.692	146.99	118.383	112.634	175.441	167.019	148.052	160.926	9	6
GRMZM2G044591_T01	GRMZM2G044591	biotic stress related gene	MapMan	stress (biotic, abiotic)	15.664	8.26139	20.1125	18.6116	9.19171	17.2917	25.9672	20.0854	26.7594	26.0521	17.9263	30.362	27.8597	18.0323	22.7264	10	5
GRMZM2G036826_T01	GRMZM2G036826	biotic stress related gene	MapMan	stress (biotic, abiotic)	23.067	10.5992	30.2066	24.4308	11.7306	17.2425	33.1834	24.4302	36.0653	26.897	21.6748	36.8104	32.5059	42.0799	48.4664	6	5
GRMZM2G406119_T01	GRMZM2G406119	biotic stress related gene	MapMan	stress (biotic, abiotic)	58.032	38.6973	54.2392	70.5649	32.4605	65.8336	75.1585	82.8126	91.4729	65.6531	78.8864	92.9401	88.5037	115.618	122.816	8	4
GRMZM2G099295_T01	GRMZM2G099295	biotic stress related gene	MapMan	stress (biotic, abiotic)	67.379	46.3011	61.9973	59.0878	24.7724	57.3852	57.4649	81.1857	74.1487	47.404	60.537	75.762	72.4847	87.6578	88.0959	8	4
GRMZM5G852886_T01	GRMZM5G852886	biotic stress related gene	MapMan	stress (biotic, abiotic)	2.45221	1.40763	2.69245	3.64222	0.644728	2.58415	1.59046	1.72137	1.74268	0.904751	0.46123	1.65578	1.39717	1.90628	1.28838	3	7
GRMZM2G030772_T01	GRMZM2G030772	abiotic stress related gene	MapMan	stress (biotic, abiotic)	0.0178348	0	0.0154908	0	0.0927314	0	0.0538468	1.7149	0.733951	0.327257	6.75328	7.69042	0.35489	25.0293	50.2102
GRMZM2G149714_T01	GRMZM2G149714	abiotic stress related gene	MapMan	stress (biotic, abiotic)	0.0153817	0	0	0	0.0179148	0	0.0899915	1.68539	0.732081	0.437452	4.01253	6.71734	0.366726	13.1606	32.1576
GRMZM2G049930_T01	GRMZM2G049930	abiotic stress related gene	MapMan	stress (biotic, abiotic)	0.0392972	0.0210606	0	0	0.0215375	0.0321846	0.0713331	2.67474	0.542078	0.243614	11.0679	4.24821	0.316378	44.4947	25.0297	1
GRMZM2G090245_T01	GRMZM2G090245	abiotic stress related gene	MapMan	stress (biotic, abiotic)	0.755482	1.18	1.07838	3.18161	10.5564	8.72377	7.72383	234.838	82.7089	25.0339	208.223	93.0641	22.7446	1220.27	555.778	6	1
GRMZM2G122018_T01	GRMZM2G122018	abiotic stress related gene	MapMan	stress (biotic, abiotic)	0.335139	0.132402	0.410854	0.309108	0.238862	0.223598	0.589777	4.58717	0.839304	0.604243	7.60779	3.38311	1.67911	190.554	40.5457	1	8
GRMZM2G151249_T01	GRMZM2G151249	abiotic stress related gene	MapMan	stress (biotic, abiotic)	2.38575	1.93549	2.55575	2.34373	0.984219	1.74456	3.02499	12.4456	5.98165	3.60478	24.395	15.6186	6.33823	87.6733	83.3734	11	9
GRMZM2G422240_T01	GRMZM2G422240	abiotic stress related gene	MapMan	stress (biotic, abiotic)	45.1535	32.8285	38.3841	2.71358	1.15535	1.02123	7.38118	12.1173	43.8447	4.16989	6.66408	8.31591	4.47107	19.6149	23.5708	11	2
GRMZM2G009719_T01	GRMZM2G009719	abiotic stress related gene	MapMan	stress (biotic, abiotic)	93.208	96.2608	104.375	86.3567	63.9128	76.3846	79.7578	79.3771	95.5588	76.5563	74.5703	122.887	85.2614	98.9174	188.439	8	4
GRMZM2G106413_T01	GRMZM2G106413	abiotic stress related gene	MapMan	stress (biotic, abiotic)	204.015	206.399	223.419	195.792	137.619	160.242	162.796	107.676	137.386	116.018	95.0774	200.379	131.166	119.579	259.608	8	6
GRMZM2G477325_T01	GRMZM2G477325	abiotic stress related gene	MapMan	stress (biotic, abiotic)	133.261	155.927	146.479	106.081	68.0927	99.7227	130.509	115.586	136.552	115.242	97.9522	129.15	164.977	57.1619	95.2299	8	4
GRMZM2G085260_T01	GRMZM2G085260	abiotic stress related gene	MapMan	stress (biotic, abiotic)	169.563	110.32	159.534	166.099	111.62	134.679	222.33	96.4455	173.778	211.325	80.3785	204.901	290.259	87.9143	138.38	8	6
GRMZM2G155077_T01	GRMZM2G155077	abiotic stress related gene	MapMan	stress (biotic, abiotic)	0.155022	0.382988	0.238038	0.316597	0.152246	0.387015	0.165081	0.548051	0.33842	0.112391	0.187985	0.175626	0.158784	1.31843	0.982374	4	10
GRMZM2G352627_T01	GRMZM2G352627	abiotic stress related gene	MapMan	stress (biotic, abiotic)	0.176969	0.0787224	0.126477	0.0973454	0.107807	0	0.14524	0.361612	0.119185	0.264066	0.0405913	0.216783	0.206688	1.39355	0.768709	4
GRMZM2G365374_T01	GRMZM2G365374	abiotic stress related gene	MapMan	stress (biotic, abiotic)	67.9176	47.9272	57.3225	46.2116	48.8061	48.1947	52.4052	77.9469	62.0073	53.1558	106.369	62.064	50.5958	105.62	68.6704	8	4
GRMZM2G070863_T01	GRMZM2G070863	abiotic stress related gene	MapMan	stress (biotic, abiotic)	72.6217	74.7325	53.5476	10.9371	16.872	15.7936	4.84319	12.1611	9.28665	5.61859	8.28162	5.72672	5.20174	10.6073	8.16242	10	2
GRMZM2G154987_T01	GRMZM2G154987	abiotic stress related gene	MapMan	stress (biotic, abiotic)	12.3577	11.0253	12.9263	12.2942	6.82312	12.0808	11.3731	10.4624	11.3716	10.9581	6.81904	9.06796	12.5627	6.75538	7.2685	10	3
GRMZM2G111537_T01	GRMZM2G111537	abiotic stress related gene	MapMan	stress (biotic, abiotic)	3.88122	2.4083	4.05839	5.60259	2.3197	3.08981	6.4013	3.36535	7.72745	5.5899	3.17327	5.85004	5.86977	2.92865	3.49935	2	3
GRMZM2G166218_T01	GRMZM2G166218	abiotic stress related gene	MapMan	stress (biotic, abiotic)	21.7363	22.94	28.5872	16.7119	9.65637	16.0363	14.663	17.9715	17.5581	16.226	12.0523	14.3597	19.7469	9.7046	22.0768	10	2
GRMZM2G060255_T01	GRMZM2G060255	abiotic stress related gene	MapMan	stress (biotic, abiotic)	7.55422	7.03224	7.72402	8.80836	5.24042	6.08894	7.13716	5.24369	6.13744	5.94834	4.93906	7.10255	7.27908	3.56354	5.4233	12	3
GRMZM2G111475_T01	GRMZM2G111475	abiotic stress related gene	MapMan	stress (biotic, abiotic)	55.283	49.2373	52.6096	10.2265	15.6984	11.7107	13.2836	13.8006	17.9034	14.983	9.69628	16.0449	16.0045	7.71612	12.3413	10	2
GRMZM2G045809_T01	GRMZM2G045809	abiotic stress related gene	MapMan	stress (biotic, abiotic)	520.626	606.689	626.687	645.707	343.42	505.306	708.453	614.376	621.84	818.47	461.382	559.47	1107.91	497.425	879.302	9	6
GRMZM2G052423_T01	GRMZM2G052423	abiotic stress related gene	MapMan	stress (biotic, abiotic)	10.4734	10.3488	12.1368	12.0038	9.40454	11.9817	9.07799	7.94665	9.6449	8.72989	5.78755	10.4787	9.34861	3.96479	7.33373	10	2
GRMZM2G166141_T01	GRMZM2G166141	abiotic stress related gene	MapMan	stress (biotic, abiotic)	3141.85	3482.91	3271.54	4840.35	2686.74	4598.94	5322.58	4029.06	4521.02	5617.05	3229.7	4769.1	7002.98	2897.99	6107	9	6
GRMZM2G145974_T03	GRMZM2G145974	abiotic stress related gene	MapMan	stress (biotic, abiotic)	230.689	133.839	223.147	176.042	103.79	97.9958	392.423	182.059	456.251	306.571	115.417	390.562	375.508	134.916	368.105	8	6
GRMZM2G040517_T01	GRMZM2G040517	abiotic stress related gene	MapMan	stress (biotic, abiotic)	69.2977	66.9552	96.1617	89.9453	38.6981	88.1352	97.6654	127.049	138.404	89.1493	53.2329	102.006	77.2743	26.6772	62.7388	7	4
GRMZM2G071390_T01	GRMZM2G071390	abiotic stress related gene	MapMan	stress (biotic, abiotic)	0.0130454	0	0	0.00887871	0	0	0.107753	1.45496	0.367936	0.137224	3.66587	3.86812	0.0943008	22.3115	17.673
GRMZM2G178817_T01	GRMZM2G178817	abiotic stress related gene	MapMan	stress (biotic, abiotic)	0.0370308	0.0133863	0.0600613	0.0219638	0.157944	0	0.124842	1.45652	0.400338	0.249122	5.33	3.9571	0.136588	16.2663	13.8619	1
GRMZM2G387127_T01	GRMZM2G387127	abiotic stress related gene	MapMan	stress (biotic, abiotic)	0.0391753	0	0.0363751	0	0.00821885	0	0.0522483	0.50795	0.293377	0.17102	1.24055	1.76584	0.0882974	5.59189	7.22377
GRMZM2G095655_T01	GRMZM2G095655	abiotic stress related gene	MapMan	stress (biotic, abiotic)	0.851422	1.13419	0.826482	1.77622	1.01305	0.789622	1.66661	1.10418	2.50658	1.15355	1.07906	3.37622	1.98735	0.909223	2.12575	3	7
GRMZM2G178839_T01	GRMZM2G178839	abiotic stress related gene	MapMan	stress (biotic, abiotic)	30.4629	15.7815	25.6725	51.1688	25.7668	32.9536	53.5121	41.3682	73.0531	58.4497	32.8612	87.9714	76.7449	46.9916	60.103	6	5
GRMZM2G013970_T01	GRMZM2G013970	abiotic stress related gene	MapMan	stress (biotic, abiotic)	10.4621	6.39597	9.259	19.0142	10.5113	14.4185	16.9939	7.28446	19.8602	16.018	7.40011	20.5684	14.7447	10.7833	14.0114	12	2
GRMZM2G434506_T01	GRMZM2G434506	abiotic stress related gene	MapMan	stress (biotic, abiotic)	2.62176	3.0517	2.41231	5.25728	2.57697	3.94584	2.66373	1.04623	3.44901	3.50811	0.752179	3.21635	2.90264	1.1433	1.39533	3	7
GRMZM2G532387_T01	GRMZM2G532387	abiotic stress related gene	MapMan	stress (biotic, abiotic)	3.71639	1.767	3.04489	3.11267	1.57519	2.5569	4.99788	1.68067	3.881	4.57084	0.97623	2.49999	1.9294	1.80725	2.35385	3	7
GRMZM2G366532_T01	GRMZM2G366532	abiotic stress related gene	MapMan	stress (biotic, abiotic)	511.122	358.779	373.095	51.7614	55.4217	68.9094	63.6209	106.152	120.477	57.8219	59.8693	96.794	95.3854	74.3892	88.8903	8	4
GRMZM2G098167_T01	GRMZM2G098167	abiotic stress related gene	MapMan	stress (biotic, abiotic)	251.656	272.799	285.509	36.9808	26.6593	29.9746	95.8512	76.7805	175.054	86.157	51.2067	99.6623	86.3376	51.186	87.5949	8	4
GRMZM2G010927_T01	GRMZM2G010927	abiotic stress related gene	MapMan	stress (biotic, abiotic)	2.05077	1.16606	1.41387	4.8914	2.47277	3.459	4.26206	1.97121	3.72887	3.3876	1.89087	4.21726	2.66223	1.67127	2.67135	3	7
GRMZM2G141382_T03	GRMZM2G141382	abiotic stress related gene	MapMan	stress (biotic, abiotic)	27.8708	16.6698	26.3007	29.1833	16.2163	16.8944	44.5042	16.7504	31.1832	38.1994	23.2129	28.3608	36.7737	20.9086	25.4071	7	5
GRMZM2G136960_T01	GRMZM2G136960	abiotic stress related gene	MaizeSeqence	stress (biotic, abiotic)	28.209	22.8497	27.062	20.1899	15.1441	14.5302	26.8233	9.59174	18.0199	17.1763	10.7006	18.3078	22.8102	14.7765	19.0672	10	2
GRMZM2G134980_T01	GRMZM2G134980	abiotic stress related gene	MapMan	stress (biotic, abiotic)	345.053	171.878	402.766	405.322	184.591	350.027	678.36	202.241	490.882	522.667	208.779	506.205	542.521	213.699	401.993	8	6
GRMZM2G319649_T01	GRMZM2G319649	abiotic stress related gene	MapMan	stress (biotic, abiotic)	1.21472	1.742	0.681311	0.696537	1.52804	1.74437	0.603991	0.247018	0.90001	0.673421	0.369833	0.490906	0.42524	0.365018	0.467057	3	11
GRMZM2G169695_T01	GRMZM2G169695	abiotic stress related gene	MapMan	stress (biotic, abiotic)	42.8515	27.4467	44.9996	53.7201	27.3738	30.9873	56.436	33.9632	38.764	56.0856	42.748	39.7914	45.029	41.2903	36.3422	7	5
GRMZM2G162968_T01	GRMZM2G162968	abiotic stress related gene	MapMan	stress (biotic, abiotic)	8.66506	12.6326	9.05308	1.72543	4.12043	2.65586	2.19781	2.90137	2.98213	2.54776	2.63677	2.29619	2.03802	2.44839	2.25912	12	3
GRMZM2G047434_T01	GRMZM2G047434	abiotic stress related gene	MapMan	stress (biotic, abiotic)	23.6734	30.205	19.4552	13.3769	28.5061	21.3514	15.5306	18.4377	16.4575	14.4967	23.3998	13.5427	12.6368	15.3277	12.7142	7	2
GRMZM2G020040_T02	GRMZM2G020040	abiotic stress related gene	MapMan	stress (biotic, abiotic)	3.80178	5.44649	3.80291	2.75172	5.74996	3.68849	2.60143	2.28573	2.67116	2.84786	2.93902	2.60554	3.21056	2.65649	2.93187	12	7
GRMZM2G086964_T02	GRMZM2G086964	abiotic stress related gene	MapMan	stress (biotic, abiotic)	39.1529	45.0028	37.3928	29.3909	58.6187	36.5259	15.0975	19.0016	17.5424	16.7676	22.3936	16.6315	18.0613	11.0694	15.6081	7	2
GRMZM2G063676_T01	GRMZM2G063676	abiotic stress related gene	MapMan	stress (biotic, abiotic)	56.5825	64.1415	45.1738	11.7523	22.7498	17.8102	10.8629	14.0784	13.5263	11.8583	13.1618	10.7988	12.1608	12.0297	11.1529	10	2
GRMZM2G071154_T01	GRMZM2G071154	abiotic stress related gene	MapMan	stress (biotic, abiotic)	180.238	149.987	192.648	161.762	89.48	145.085	192.21	173.786	216.872	156.465	146.245	244.872	224.001	205.327	239.712	8	6
GRMZM2G103512_T01	GRMZM2G103512	abiotic stress related gene	MapMan	stress (biotic, abiotic)	17.2168	12.7809	17.5056	17.8335	9.6575	17.9134	29.4679	41.9714	37.8825	26.5544	37.8785	38.955	42.9491	34.1946	46.5431	6	5
GRMZM2G038284_T02	GRMZM2G038284	abiotic stress related gene	MapMan	stress (biotic, abiotic)	339.677	227.8	315.82	394.179	209.717	381.399	436.53	381.383	597.574	436.837	343.883	614.055	644.926	470.625	429.517	9	6
GRMZM2G134476_T01	GRMZM2G134476	abiotic stress related gene	MapMan	stress (biotic, abiotic)	48.648	27.5409	47.8781	19.9812	9.98091	15.1374	5.53673	4.84529	8.37869	3.72733	3.56367	4.89369	4.43382	8.23149	7.09326	10	2
GRMZM2G056772_T01	GRMZM2G056772	abiotic stress related gene	MapMan	stress (biotic, abiotic)	27.6631	35.56	34.8737	22.4417	10.7754	15.0953	24.0384	29.7035	26.6115	26.4764	22.9455	24.5803	27.4911	34.4388	31.7846	10	5
GRMZM5G895313_T01	GRMZM5G895313	abiotic stress related gene	MapMan	stress (biotic, abiotic)	511.872	306.67	515.492	512.114	236.58	442.485	367.745	294.97	403.074	331.718	241.208	436.703	373.948	241.63	362.04	9	6
GRMZM2G465685_T01	GRMZM2G465685	abiotic stress related gene	MapMan	stress (biotic, abiotic)	49.2686	35.6884	47.0892	24.7323	10.6716	19.0781	23.0273	18.9577	26.0769	18.2934	12.6637	20.1113	16.0672	23.3383	22.4573	10	5
GRMZM2G425004_T01	GRMZM2G425004	abiotic stress related gene	MapMan	stress (biotic, abiotic)	14.7195	13.0747	18.1352	18.8678	7.83355	10.6145	19.3079	18.9875	29.605	19.791	22.1666	23.6326	26.2495	23.8895	27.5868	10	2
GRMZM5G828488_T01	GRMZM5G828488	abiotic stress related gene	MapMan	stress (biotic, abiotic)	2.56592	2.12644	2.67492	5.02996	1.92806	3.13272	4.1184	2.32584	3.17872	3.84589	2.59467	4.17015	4.54508	2.62753	4.27583	2	3
GRMZM2G130127_T01	GRMZM2G130127	abiotic stress related gene	MapMan	stress (biotic, abiotic)	3.03139	5.67	3.21954	3.0133	5.42107	4.47796	1.67	1.1447	1.53816	1.40008	2.03806	1.50292	1.90004	1.4323	1.53002	3	7
GRMZM2G413897_T01	GRMZM2G413897	abiotic stress related gene	MapMan	stress (biotic, abiotic)	30.9234	17.0857	28.754	20.6257	14.0433	18.9413	13.9997	14.3821	19.8884	9.68411	9.56537	15.2406	12.9727	13.1761	14.5387	10	2
GRMZM5G877500_T01	GRMZM5G877500	3-phosphoshikimate 1-carboxyvinyltransferase Fragment (EC 2.5.1.19)	MaizeSeqence	hormone metabolism and signaling; SA synthesis	29.5245	19.895	31.0377	22.3528	25.0417	22.5593	29.0695	76.2998	38.9667	32.54	61.3787	47.9091	38.1903	136.542	94.6431	6	5
GRMZM2G126772_T01	GRMZM2G126772	benzoate carboxyl methyltransferase	MaizeSeqence	hormone metabolism and signaling; SA synthesis	0.0602812	0.0387673	0.100593	0.0729146	0.0960829	0.0767359	0.187034	0.0552177	0.12824	0.113018	0.178753	0.182906	0.0981222	3.53246	0.771335	4	10
GRMZM2G164562_T01	GRMZM2G164562	chorismate synthase	MapMan	hormone metabolism and signaling; SA synthesis	23.9894	34.9716	26.7156	22.1878	37.416	28.6121	22.7483	28.0389	22.6678	22.0428	34.0384	26.4857	26.9339	51.0866	45.4298	7	5
GRMZM2G107402_T01	GRMZM2G107402	shikimate dehydrogenase	MaizeGDB	hormone metabolism and signaling; SA synthesis	2.16422	1.48417	2.26537	1.32463	1.74583	1.77076	2.21407	3.51078	2.86229	2.47488	4.1647	2.74499	2.76296	8.1432	4.396	2	9
GRMZM2G116053_T01	GRMZM2G116053	shikimate kinase	MaizeGDB	hormone metabolism and signaling; SA synthesis	9.76179	9.73564	9.24368	8.72142	9.4971	10.1098	9.16571	17.6321	10.158	10.5605	14.4085	10.9049	10.9516	17.2872	13.8207	10	2
GRMZM2G158083_T01	GRMZM2G158083	shikimate O-hydroxycinnamoyltransferase	maizeGDB	hormone metabolism and signaling; SA synthesis	6.78433	5.11143	6.01098	5.62664	5.66152	4.4379	8.30348	15.5022	10.6915	9.4078	11.4866	12.7894	10.1911	24.3051	20.8654	11	2
GRMZM2G109056_T01	GRMZM2G109056	lipoxygenase (LOX4)	MaizeSeqence	hormone metabolism and signaling; JA synthesis	4.4486	1.60659	4.35012	4.4322	3.31822	3.62895	4.10985	13.3331	7.24167	5.71737	10.33	13.5422	6.4884	22.4827	27.2756	11	2
GRMZM2G018424_T01	GRMZM2G018424	lipoxygenase (LOX10)	Christensen et al., 2014	hormone metabolism and signaling; JA synthesis	2.47434	2.25475	3.58687	2.64837	0.652874	1.76976	2.53487	7.04668	3.05432	2.21458	1.2894	4.02039	2.93383	3.01468	2.09679	2	7
GRMZM2G009479_T02	GRMZM2G009479	lipoxygenase (LOX11)	Nemchenko et al., 2006	hormone metabolism and signaling; JA synthesis	17.2785	16.2077	15.1085	10.7352	3.84195	5.73161	12.1893	13.2075	10.7	9.27736	9.82259	10.2514	13.1359	8.80756	7.72066	12	2
GRMZM5G822593_T01	GRMZM5G822593	lipoxygenase (LOX13)	Christensen et al., 2015	hormone metabolism and signaling; JA synthesis	1.16988	0.548483	1.9825	0.929853	0.503274	1.00275	1.28626	2.66602	2.21998	1.56445	5.05769	3.84485	2.08239	18.7107	14.3835	1	9
GRMZM2G000236_T01	GRMZM2G000236	12-oxo-phytodienoic acid reductase2 (OPR2)	MaizeSeqence	hormone metabolism and signaling; JA synthesis	2.91205	3.40767	3.26331	1.3893	0.881569	1.0838	1.71376	7.99902	3.24049	2.05421	40.2974	4.26862	1.81161	97.1965	32.481	11	9
GRMZM2G156712_T01	GRMZM2G156712	12-oxo-phytodienoic acid reductase3 (OPR3)	MaizeSeqence	hormone metabolism and signaling; JA synthesis	0.0120896	0.0145949	0.0232619	0.0291804	0.0734969	0.106233	0.0889444	0.339775	0.359591	0.192211	4.46294	0.318009	0.142241	13.4544	1.51481	1	10
GRMZM2G087192_T01	GRMZM2G087192	12-oxo-phytodienoic acid reductase5 (OPR5)	MaizeSeqence	hormone metabolism and signaling; JA synthesis	5.23129	3.34107	5.63231	6.35629	5.64557	6.2207	7.12372	9.53989	6.21529	6.88964	21.9433	6.89309	5.787	44.6852	17.8347	11	3
GRMZM2G002178_T02	GRMZM2G002178	allene oxidase synthase	MapMan	hormone metabolism and signaling; JA synthesis	6.95416	6.14118	7.52451	7.62703	5.84439	5.6709	7.07334	7.54301	7.5889	7.49365	6.17304	8.18304	13.0847	6.2315	10.1387	12	3
GRMZM2G072653_T01	GRMZM2G072653	allene oxidase synthase	MapMan	hormone metabolism and signaling; JA synthesis	0.552233	0.686844	0.582121	0.681833	0.460315	0.556088	0.403833	1.07272	0.717218	0.631909	0.979919	0.956079	0.958024	1.5496	1.57277	4	10
GRMZM2G067225_T01	GRMZM2G067225	allene oxide synthase	MaizeSeqence	hormone metabolism and signaling; JA synthesis	151.808	164.293	198.397	60.412	42.6561	67.6045	68.6907	196.863	115.721	73.489	140.459	140.003	107.976	276.316	253.227	9	6
GRMZM2G506062_T01	GRMZM2G506062	jasmonate responsive gene	MapMan	hormone metabolism and signaling; JA signaling	9.78018	8.99074	10.4173	10.2409	9.80973	9.40197	13.6027	7.35156	13.2939	12.6851	6.93048	14.172	13.4025	8.22036	16.6531	10	2
GRMZM2G013448_T04	GRMZM2G013448	ACC oxidase 1	MaizeSeqence	hormone metabolism and signaling; ET synthesis	36.7051	16.9057	45.273	44.2326	20.7244	33.2813	27.9347	68.0204	54.3395	27.5771	62.1901	127.342	41.5111	112.267	241.6	6	6
GRMZM2G126732_T02	GRMZM2G126732	ACC oxidase 20	MaizeSeqence	hormone metabolism and signaling; ET synthesis	148.583	93.1826	169.597	154.822	66.1268	123.015	130.707	64.9486	179.948	125.117	44.6525	210.398	199.572	53.1506	112.787	8	6
GRMZM2G007249_T02	GRMZM2G007249	ACC oxidase	MapMan	hormone metabolism and signaling; ET synthesis	3.08009	1.19694	3.12532	2.69409	1.40535	2.87584	7.45763	6.26909	12.0058	8.14784	6.00124	15.4049	11.803	10.2667	10.525	12	3
GRMZM2G052422_T01	GRMZM2G052422	ACC oxidase	MapMan	hormone metabolism and signaling; ET synthesis	9.89588	7.27883	12.4163	11.2573	6.25945	7.16217	16.2074	10.2531	17.6849	16.5573	14.5765	29.0769	29.763	34.3067	28.2237	11	2
GRMZM2G072529_T01	GRMZM2G072529	ACC oxidase	MaizeSeqence	hormone metabolism and signaling; ET synthesis	3.35437	1.06395	2.36985	0.673003	1.59376	1.79943	1.1611	13.7679	7.26051	6.54408	20.7537	13.179	2.9943	55.3126	33.1131	11	9
GRMZM5G894619_T01	GRMZM5G894619	ACC synthase 7	MaizeSeqence	hormone metabolism and signaling; ET synthesis	2.64897	2.0084	3.2158	2.00457	1.37311	1.79196	2.70249	12.9699	6.06415	3.32546	15.8421	14.0947	4.80747	28.2383	31.2889	11	9
GRMZM2G164405_T01	GRMZM2G164405	ACC synthase	MaizeSeqence	hormone metabolism and signaling; ET synthesis	0.485526	0.487568	1.06616	0.961283	0.423164	0.479479	1.94513	4.92128	4.4225	3.44677	17.5106	4.89741	3.42019	46.9415	23.4922	11	9
GRMZM2G166616_T01	GRMZM2G166616	1-aminocyclopropane-1-carboxylic acid oxidase Fragment	MaizeSeqence	hormone metabolism and signaling; ET synthesis	0.700813	0.00926048	0.240461	0.0178887	0.0462042	0.145982	0.0632301	0.706916	0.366173	0.47237	2.37054	0.646065	0.213881	14.2552	2.67871	1	10
GRMZM2G166639_T01	GRMZM2G166639	aminocyclopropanecarboxylate oxidase	maizeGDB	hormone metabolism and signaling; ET synthesis	0.459934	0.486109	0.773608	0.0689475	0.486583	0.930709	0.520401	7.52104	2.72297	2.47817	17.739	3.42374	1.43652	47.619	17.9313	11	9
GRMZM2G166639_T02_ext	GRMZM2G166639	aminocyclopropanecarboxylate oxidase	maizeGDB	hormone metabolism and signaling; ET synthesis	2.8814	0.690524	3.58865	0.917034	2.01656	1.76772	3.76875	15.9468	12.0853	14.952	32.3953	17.0862	7.43448	142.926	78.6861	11	1
GRMZM2G382569_T01	GRMZM2G382569	ethylene metabolism gene	MapMan	hormone metabolism and signaling; ET synthesis	0.450057	0.739507	1.06656	1.54867	0.687995	0.759383	1.66401	9.25556	7.00119	2.89983	6.93876	8.06342	3.2491	21.9416	28.6724	1	9
GRMZM2G111415_T01	GRMZM2G111415	AP2/EREBP	MapMan	hormone metabolism and signaling; ET signaling	2.8949	1.88589	2.94838	1.24377	0.564178	0.830358	2.41042	2.9397	3.20518	2.11843	1.19524	2.38526	1.95628	5.34453	2.95654	2	9
GRMZM2G087040_T01	GRMZM2G087040	AP2/EREBP	MapMan	hormone metabolism and signaling; ET signaling	0.109295	0	0.24783	0.864897	0.314746	0.187925	3.60163	0.704489	4.02667	3.40487	0.746601	2.10972	2.57508	0.148687	2.29497		9
GRMZM5G806839_T01	GRMZM5G806839	AP2/EREBP	MapMan	hormone metabolism and signaling; ET signaling	1.49176	1.39896	3.04574	4.32616	2.11494	2.04547	3.96617	1.38699	2.47579	3.73414	3.96176	2.8356	3.3401	3.9568	4.52459	2	9
GRMZM2G425798_T01	GRMZM2G425798	AP2/EREBP	ProFITS	hormone metabolism and signaling; ET signaling	1.03443	0.629678	1.98129	1.71708	0.636582	0.831772	1.41133	3.313	2.4555	1.86814	2.59978	2.92877	1.19495	8.98721	7.94974	2	9
GRMZM2G059939_T02	GRMZM2G059939	AP2/EREBP	ProFITS	hormone metabolism and signaling; ET signaling	1.37274	1.33598	2.18771	1.38702	0.55582	0.83507	1.41478	2.41548	2.93088	2.49156	2.00791	2.73462	1.86074	5.59576	6.86834	2	9
GRMZM2G053503_T02_ext	GRMZM2G053503	AP2/EREBP	ProFITS	hormone metabolism and signaling; ET signaling	115.734	96.5907	126.727	110.907	63.2846	102.563	60.357	84.6266	69.0255	58.2181	88.9328	83.7188	58.2867	132.996	198.396	8	4
GRMZM2G175525_T01	GRMZM2G175525	AP2/EREBP	ProFITS	hormone metabolism and signaling; ET signaling	20.4494	6.62672	15.2012	9.56772	1.73651	3.29552	3.2888	1.683	4.16829	3.29735	1.58046	1.95692	0.975046	3.96789	2.514	2	3
GRMZM2G380377_T01	GRMZM2G380377	AP2/EREBP	ProFITS	hormone metabolism and signaling; ET signaling	1.07773	1.78367	1.61659	0.346679	0.295246	0.613906	1.63479	0.986268	2.99859	1.95715	1.05122	0.67192	1.062	0.230752	0.564351	3	7
GRMZM2G011110_T01	GRMZM2G011110	AP2/EREBP	ProFITS	hormone metabolism and signaling; ET signaling	0.989916	0.996501	1.31581	0.643813	0.359389	0.391405	3.64697	0.847937	4.20277	4.65596	2.45923	1.42151	3.05086	2.22601	2.19381	2	7
GRMZM2G138396_T01	GRMZM2G138396	AP2/EREBP	ProFITS	hormone metabolism and signaling; ET signaling	0.876831	0.93513	1.01297	0.0983502	0.198127	0.253974	1.10187	1.182	1.66013	0.938476	4.28044	0.712509	1.42551	3.1359	2.07798	2	7
GRMZM2G072926_T01_ext	GRMZM2G072926	AP2/EREBP	ProFITS	hormone metabolism and signaling; ET signaling	0.175416	0.41373	0.279966	1.202	0.573793	1.48337	0.710449	0.798216	1.02184	0.906473	3.34123	0.91759	1.09973	1.6762	1.003	2	10
GRMZM2G052720_T01	GRMZM2G052720	AP2/EREBP	ProFITS	hormone metabolism and signaling; ET signaling	55.861	31.193	56.7648	45.1817	18.1069	34.6226	35.3562	19.26	45.5286	31.2213	14.6701	38.3236	29.0008	23.4135	27.4103	7	5
GRMZM2G129777_T01	GRMZM2G129777	AP2/EREBP	ProFITS	hormone metabolism and signaling; ET signaling	160.341	86.9716	162.895	264.129	133.264	189.724	180.375	119.397	140.924	187.893	150.146	146.316	149.204	145.881	121.363	8	4
GRMZM2G081892_T01	GRMZM2G081892	AP2/EREBP	ProFITS	hormone metabolism and signaling; ET signaling	89.0827	46.4185	86.9001	131.035	63.333	100.998	67.2723	76.3381	68.7311	77.4436	78.9741	71.8243	69.1397	87.5004	65.4748	8	4
GRMZM2G148333_T01	GRMZM2G148333	AP2/EREBP	ProFITS	hormone metabolism and signaling; ET signaling	86.9741	44.7216	80.8361	50.0914	23.3741	43.9234	32.1757	50.9629	48.2254	33.4013	41.8867	53.6149	45.4826	67.9879	72.5666	7	4
GRMZM2G055204_T01	GRMZM2G055204	AP2/EREBP	ProFITS	hormone metabolism and signaling; ET signaling	2.40005	2.84216	16.1118	4.40381	3.77244	2.42755	16.2222	15.0537	23.2915	14.4615	9.89548	11.9016	15.5542	13.762	15.1176	12	2
TCONS_00019250	GRMZM2G175856	dehydration-responsive element-binding protein 1B	MaizeSeqence	hormone metabolism and signaling; ET signaling	3.31865	2.87129	3.6573	3.19163	1.23858	2.52623	1.92658	1.81756	1.64551	1.21734	2.05255	1.31235	0.801143	5.70441	1.7704	2	7
GRMZM2G018586_T01	GRMZM2G018586	ER6 protein	MaizeSeqence	hormone metabolism and signaling; ET signaling	7.54352	5.7842	27.0362	12.3093	10.4074	6.06063	21.6401	21.8839	26.0342	13.5616	13.8996	15.7936	16.0828	17.6518	27.0868	10	2
GRMZM2G003466_T01	GRMZM2G003466	EREB101	GRASSIUS	hormone metabolism and signaling; ET signaling	3.31516	1.98907	2.57823	4.15084	2.19598	3.72215	10.5955	5.08962	9.11398	10.3054	4.55051	14.3702	11.8754	5.38075	9.63802	2	3
GRMZM2G057386_T01	GRMZM2G057386	EREB107	GRASSIUS	hormone metabolism and signaling; ET signaling	2.28858	2.46224	3.09399	2.43816	2.66602	2.17667	5.25437	4.7876	6.64709	6.49054	5.32779	7.69665	8.69682	4.32149	7.90883	12	3
GRMZM2G480434_T01	GRMZM2G480434	EREB108	GRASSIUS	hormone metabolism and signaling; ET signaling	2.70824	1.13465	2.84165	3.35365	0.998282	2.46128	5.60826	2.61968	3.95507	8.4917	1.8707	10.2728	8.29026	3.55098	5.21588	2	3
GRMZM2G076896_T02	GRMZM2G076896	EREB111	GRASSIUS	hormone metabolism and signaling; ET signaling	1.81657	0.989397	4.85848	0.435787	0.169581	0.565304	0.447262	1.9978	1.92661	0.209775	1.89806	1.32678	0.336321	3.32001	4.57152	2	7
GRMZM2G457562_T01	GRMZM2G457562	EREB113	GRASSIUS	hormone metabolism and signaling; ET signaling	1.53491	0.114852	0.459094	9.91e-05	0.224396	0.201539	1.01321	5.91877	3.00411	1.7812	6.62971	3.11732	1.56331	12.5506	11.6761	1	8
GRMZM2G301860_T01	GRMZM2G301860	EREB122	GRASSIUS	hormone metabolism and signaling; ET signaling	25.7844	13.8699	28.7849	24.2328	9.99123	19.8089	24.4223	18.479	34.7782	24.2433	15.6849	38.5388	24.5169	32.4979	42.5526	10	5
GRMZM2G016434_T01	GRMZM2G016434	EREB129	GRASSIUS	hormone metabolism and signaling; ET signaling	0.116293	0.164633	0.18204	0.273852	0.157271	0.135713	0.100687	3.23092	1.69229	0.561477	2.83292	2.41843	0.720991	11.0601	10.5398	1	8
GRMZM2G087059_T01	GRMZM2G087059	EREB131	GRASSIUS	hormone metabolism and signaling; ET signaling	0.656709	0.14342	0.543509	0.428862	0.408775	0.18603	0.611054	6.90399	2.32988	0.940628	2.8854	2.60823	1.11799	9.10606	9.01245	1	8
GRMZM2G100727_T01	GRMZM2G100727	EREB133	GRASSIUS	hormone metabolism and signaling; ET signaling	4.54526	2.72436	3.59641	3.22727	1.11173	2.55662	1.30469	9.51765	6.94943	2.78846	9.11379	6.85797	1.71123	17.8669	13.9057	11	3
GRMZM2G474326_T01	GRMZM2G474326	EREB134	GRASSIUS	hormone metabolism and signaling; ET signaling	3.86108	2.0979	5.26631	2.07266	1.27509	1.67099	1.53763	5.81299	4.74913	2.01986	14.6101	6.82944	2.50918	30.9623	17.8717	11	3
TCONS_00007323	GRMZM2G028386	EREB137	GRASSIUS	hormone metabolism and signaling; ET signaling	7.96021	6.54136	14.2974	13.3919	5.46802	10.354	25.8008	16.1659	32.369	32.2048	13.6883	36.0557	35.6196	12.7453	28.4509	10	2
GRMZM2G079653_T01	GRMZM2G079653	EREB138	GRASSIUS	hormone metabolism and signaling; ET signaling	9.58855	6.0422	9.83446	10.1777	3.65508	7.20488	6.70784	4.58571	7.06706	6.56507	3.5948	8.39337	7.27718	5.7126	7.51405	12	3
GRMZM2G310368_T01	GRMZM2G310368	EREB147	GRASSIUS	hormone metabolism and signaling; ET signaling	45.6249	39.8945	56.0591	50.0909	28.8667	45.4486	59.8904	79.6225	84.068	59.5435	71.681	97.3574	87.6105	80.7961	100.009	8	4
GRMZM2G033656_T01	GRMZM2G033656	EREB150	GRASSIUS	hormone metabolism and signaling; ET signaling	16.1655	5.23899	23.2116	14.6996	3.28388	10.3506	33.9702	10.066	34.164	40.0162	7.06872	45.3206	39.1365	10.892	29.0069	12	2
GRMZM2G026926_T01	GRMZM2G026926	EREB154	GRASSIUS	hormone metabolism and signaling; ET signaling	0.226931	0.221801	0.550152	0.234996	0.095874	0.129799	0.383916	0.448033	1.00897	0.730469	0.493678	0.872233	0.830567	1.25739	0.689451	4	7
GRMZM2G421033_T01	GRMZM2G421033	EREB156	GRASSIUS	hormone metabolism and signaling; ET signaling	23.0587	15.0667	24.9806	18.7232	8.46198	16.0043	13.203	13.7943	16.066	14.2198	11.1746	13.9877	14.6284	18.7606	20.2132	10	2
TCONS_00070771	GRMZM2G002119	EREB158	GRASSIUS	hormone metabolism and signaling; ET signaling	3.10437	1.56455	2.71669	3.03119	1.27754	2.55752	3.44121	3.53957	4.71047	2.46601	1.9342	4.31879	3.56487	1.62256	3.20993	3	3
TCONS_00023790	GRMZM2G009598	EREB159	GRASSIUS	hormone metabolism and signaling; ET signaling	8.72553	1.69012	12.173	7.15874	7.20087	10.9681	39.7086	14.6196	44.1208	33.6042	15.6192	39.523	33.023	18.3372	26.4908	11	2
GRMZM2G009598_T01	GRMZM2G009598	EREB159	GRASSIUS	hormone metabolism and signaling; ET signaling	29.6487	15.5681	23.539	31.161	13.6288	21.9499	22.1604	19.6775	19.1821	18.8258	13.1367	20.6681	16.8389	16.4669	14.7082	10	2
GRMZM2G093595_T01	GRMZM2G093595	EREB164	GRASSIUS	hormone metabolism and signaling; ET signaling	4.54647	3.08317	3.72061	5.26162	2.56276	5.1644	4.80902	3.19419	3.44103	5.04636	2.0794	3.81263	4.28432	1.70368	2.79269	2	3
GRMZM2G016079_T01	GRMZM2G016079	EREB169	GRASSIUS	hormone metabolism and signaling; ET signaling	0.580193	0.350753	0.738533	1.04769	0.490737	1.16277	1.72916	0.430254	1.5158	1.96415	0.315112	2.59166	2.58034	0.456725	1.80918	3	7
GRMZM2G149756_T01	GRMZM2G149756	EREB174	GRASSIUS	hormone metabolism and signaling; ET signaling	24.2805	15.4523	23.3949	17.3781	7.51515	12.6323	15.8526	14.6552	23.8144	15.1858	13.3504	23.7054	13.4809	23.3148	28.0447	10	2
GRMZM2G123119_T01	GRMZM2G123119	EREB177	GRASSIUS	hormone metabolism and signaling; ET signaling	0.430611	0.437591	0.568397	0.656135	0.985011	0.585892	0.968881	9.128	5.83281	1.82425	22.6151	11.8876	2.5743	71.1764	35.1733	11	9
GRMZM2G129674_T01	GRMZM2G129674	EREB179	GRASSIUS	hormone metabolism and signaling; ET signaling	45.4393	16.3091	40.2486	33.2462	13.8867	25.0799	20.7649	29.7809	33.1972	25.2353	30.6786	44.3281	25.1725	54.3222	97.5156	6	5
GRMZM2G129674_T02_ext	GRMZM2G129674	EREB179	GRASSIUS	hormone metabolism and signaling; ET signaling	2.54433	3.86982	8.46032	7.22678	1.29625	4.96704	15.8351	18.1278	15.2069	14.9516	22.6988	30.301	16.7412	51.1316	50.8328	11	2
GRMZM2G018984_T02_ext	GRMZM2G018984	EREB180	GRASSIUS	hormone metabolism and signaling; ET signaling	2.92221	2.23882	2.93833	3.53174	1.67095	1.79396	4.46171	3.01899	3.98355	3.33519	2.6981	3.38591	4.26775	4.13076	4.60993	2	3
GRMZM2G104260_T01	GRMZM2G104260	EREB190	GRASSIUS	hormone metabolism and signaling; ET signaling	3.25311	1.15855	3.93197	1.92964	0.976064	1.32408	3.89265	1.45311	4.01818	7.73729	1.06946	4.35024	4.71927	0.615403	3.35784	3	3
GRMZM2G466044_T01	GRMZM2G466044	EREB195	GRASSIUS	hormone metabolism and signaling; ET signaling	2.64917	1.29363	3.18638	0.848186	0.749493	0.573471	1.13809	10.0531	5.31016	2.39178	7.98978	10.4636	2.82367	24.4224	20.105	11	9
GRMZM2G020150_T01	GRMZM2G020150	EREB196	GRASSIUS	hormone metabolism and signaling; ET signaling	9.24501	7.25295	8.69636	12.0014	6.3274	10.6136	14.38	12.1198	20.2417	15.2807	14.6215	13.4545	15.8533	14.456	16.5551	10	2
GRMZM2G055180_T01	GRMZM2G055180	EREB198	GRASSIUS	hormone metabolism and signaling; ET signaling	9.98641	9.00147	11.575	7.38752	5.54367	7.45249	6.29459	24.3772	14.3397	9.07936	28.8205	23.2385	9.95313	62.264	56.6633	6	2
GRMZM2G080516_T01	GRMZM2G080516	EREB2	GRASSIUS	hormone metabolism and signaling; ET signaling	13.8273	12.0288	14.7031	12.0473	6.56631	12.925	10.5029	18.5424	15.6515	10.7978	19.3397	25.5588	16.563	34.417	35.1599	10	2
GRMZM2G104866_T01	GRMZM2G104866	EREB203	GRASSIUS	hormone metabolism and signaling; ET signaling	6.89367	5.25752	9.68013	12.3596	5.83862	10.2301	5.93247	4.22093	5.20801	7.30511	3.24043	5.66489	4.74162	3.34729	6.54637	12	3
GRMZM2G061487_T02	GRMZM2G061487	EREB204	GRASSIUS	hormone metabolism and signaling; ET signaling	27.8748	23.6859	31.4427	36.8493	17.5847	35.9478	31.0732	22.7736	35.6448	33.5573	23.6801	33.5162	33.5836	22.3792	31.5785	7	5
GRMZM2G366434_T01	GRMZM2G366434	EREB206	GRASSIUS	hormone metabolism and signaling; ET signaling	1.16729	0.688772	1.38132	0.940056	0.883268	1.74647	0.831408	2.13211	3.18886	2.73405	1.54769	2.36664	3.2894	3.62986	2.65262	2	7
GRMZM2G086573_T01	GRMZM2G086573	EREB24	GRASSIUS	hormone metabolism and signaling; ET signaling	6.31497	5.97917	8.66627	6.52549	5.18328	6.6714	5.71516	12.9534	8.79975	6.85276	9.58285	8.76844	6.81083	21.4488	16.3668	10	2
GRMZM2G015281_T01	GRMZM2G015281	EREB4	GRASSIUS	hormone metabolism and signaling; ET signaling	12.1737	6.92816	9.28943	7.29229	3.30012	5.18468	6.39058	5.09903	9.59715	7.74151	6.99792	6.55526	3.28769	9.50934	7.39393	12	3
GRMZM2G164591_T01	GRMZM2G164591	EREB40	GRASSIUS	hormone metabolism and signaling; ET signaling	10.5001	8.22244	10.4094	9.686	4.56506	9.15977	11.4842	9.12367	15.3179	12.8157	13.6003	10.8026	13.0616	17.5995	13.196	11	2
GRMZM2G174917_T01	GRMZM2G174917	EREB47	GRASSIUS	hormone metabolism and signaling; ET signaling	10.1282	7.22067	11.263	11.7405	4.14044	8.81291	11.5097	12.8465	17.784	11.5608	6.96542	16.5531	11.084	12.2686	15.4852	12	2
GRMZM2G141638_T01	GRMZM2G141638	EREB53	GRASSIUS	hormone metabolism and signaling; ET signaling	0.598714	0.49886	0.603386	0.423882	0.559651	0.559875	0.420364	1.10182	1.28399	0.963826	0.955073	0.920984	1.26626	1.35569	1.1805	4	10
GRMZM2G381441_T01	GRMZM2G381441	EREB58	GRASSIUS	hormone metabolism and signaling; ET signaling	0.0907017	0.121759	0.0885509	0.0174966	0.0908662	0.0186779	0.0976327	0.419089	0.445607	0.272789	0.861567	0.97045	0.163584	2.73566	2.12814	4	10
GRMZM2G172936_T01	GRMZM2G172936	EREB6	GRASSIUS	hormone metabolism and signaling; ET signaling	8.7856	7.15049	9.96739	16.2556	6.98706	13.0456	17.9522	15.6282	18.3639	18.8776	13.9151	15.5517	18.0231	12.8671	17.437	10	2
GRMZM2G475678_T01	GRMZM2G475678	EREB61	GRASSIUS	hormone metabolism and signaling; ET signaling	0.489114	0.164192	0.455354	0.700533	0.217824	0.253236	0.338822	0.038533	0.399316	0.478038	0.465862	0.729508	0.279668	0.612227	1.49672	5	10
GRMZM2G171569_T01_ext	GRMZM2G171569	EREB64	GRASSIUS	hormone metabolism and signaling; ET signaling	27.8427	28.5481	31.267	20.541	8.1713	13.3574	13.3627	19.616	17.3203	15.5228	29.3835	20.6659	17.9763	48.4287	33.5105	6	2
GRMZM2G085964_T02	GRMZM2G085964	EREB69	GRASSIUS	hormone metabolism and signaling; ET signaling	168.109	65.2039	140.476	140.755	74.4644	132.118	119.081	64.1247	128.507	109.023	51.3428	112.139	82.5827	66.3032	122.345	8	4
TCONS_00136210	GRMZM2G060249	EREB75	GRASSIUS	hormone metabolism and signaling; ET signaling	1.93255	1.14082	1.60866	2.15435	0.518088	1.40265	3.56032	1.66288	3.4476	2.16319	2.00171	3.0823	1.74836	3.78564	3.19342	2	7
GRMZM2G139765_T01	GRMZM2G139765	EREB76	GRASSIUS	hormone metabolism and signaling; ET signaling	0.409562	0.342702	0.590903	0.27422	0.191311	0.631628	1.08561	0.52746	1.53362	1.14935	0.762711	1.19632	1.55613	0.443044	0.8992	4	7
GRMZM2G132185_T01	GRMZM2G132185	EREB83	GRASSIUS	hormone metabolism and signaling; ET signaling	16.6219	11.5709	18.3273	20.709	10.9203	20.3093	18.8664	20.5502	23.4656	21.2663	22.2353	26.5949	23.3582	18.7695	22.5086	10	2
GRMZM2G124524_T01	GRMZM2G124524	EREB85	GRASSIUS	hormone metabolism and signaling; ET signaling	31.2502	18.8494	31.1134	36.1151	20.3358	31.4438	19.0929	16.0448	20.2338	18.3696	13.6467	16.7637	17.4514	9.47248	11.446	10	2
GRMZM5G805505_T01	GRMZM5G805505	EREB87	GRASSIUS	hormone metabolism and signaling; ET signaling	2.4057	1.43734	2.52388	2.10368	1.48354	1.8399	3.3527	6.95513	6.4671	3.67123	5.35756	7.91353	5.74478	7.05857	8.8585	12	3
GRMZM2G156737_T01	GRMZM2G156737	EREB89	GRASSIUS	hormone metabolism and signaling; ET signaling	10.6913	9.28452	17.3843	19.1971	9.7578	15.3953	21.1629	24.2391	26.9935	23.409	17.1671	34.0043	24.9121	15.0349	29.0375	10	2
GRMZM2G174347_T01	GRMZM2G174347	EREB92	GRASSIUS	hormone metabolism and signaling; ET signaling	70.7333	48.9565	71.2548	80.9801	39.4884	65.7344	142.745	81.6699	139.1	120.246	75.272	118.886	116.115	77.2844	134.977	8	4
GRMZM2G066158_T01	GRMZM2G066158	EREB93	GRASSIUS	hormone metabolism and signaling; ET signaling	4.29916	2.43945	4.35675	3.36314	1.97496	3.00708	4.94463	3.50233	6.78604	5.07596	3.78894	6.08313	5.88908	2.46697	4.83873	2	3
GRMZM2G068967_T01	GRMZM2G068967	EREB97	GRASSIUS	hormone metabolism and signaling; ET signaling	23.8211	18.571	28.6971	22.9104	10.2549	17.256	45.2521	36.3937	74.8409	50.1468	54.8932	48.5408	52.7594	71.7136	70.9603	6	5
GRMZM5G830365_T01	GRMZM5G830365	ethylene signal gene	MapMan	hormone metabolism and signaling; ET signaling	18.0808	10.9756	20.0915	30.119	10.8399	21.5767	22.5723	9.60982	18.0203	22.3692	7.35948	16.0886	17.8479	10.7082	13.7823	10	2
GRMZM5G838285_T01	GRMZM5G838285	9-cis-epoxycarotenoid dioxygenase	MaizeGDB	hormone metabolism and signaling; ABA synthesis	0.354223	0.157426	0.316773	0.488354	0.335559	0.356179	0.348887	1.74804	1.38754	0.81032	1.02843	1.08423	1.2239	1.74764	1.69548	2	7
GRMZM2G141535_T01	GRMZM2G141535	aldehyde oxidase	MaizeSeqence	hormone metabolism and signaling; ABA synthesis	3.14811	2.85909	3.7599	3.28353	5.10278	4.22878	4.02093	6.13736	3.92515	4.69009	15.8233	4.9384	5.59868	37.3023	9.31229	11	3
GRMZM2G417954_T01	GRMZM2G417954	viviparous-14	MaizeSeqence	hormone metabolism and signaling; ABA synthesis	0.0596083	0.0804169	0.0788601	0.0330179	0.0165459	0.0681762	0.446789	0.261738	0.391139	0.353255	0.962191	0.110453	0.413369	3.15378	2.2261	4	10
GRMZM2G408158_T01	GRMZM2G408158	9-cis-epoxycarotenoid dioxygenase	MapMan	hormone metabolism and signaling; ABA synthesis-degredation	0.358066	0.241507	0.403495	0.40839	0.197875	0.276341	0.539554	1.00145	1.30715	0.50345	1.067	1.49151	1.04183	2.06156	2.87753	4	7
GRMZM2G141473_T01	GRMZM2G141473	ABA metabolism gene	MapMan	hormone metabolism and signaling; ABA synthesis-degredation	8.85179	7.91779	11.0565	12.1589	13.0396	11.8938	11.3765	13.6492	15.7997	15.2178	25.9757	21.6345	17.9464	62.2814	30.091	10	2
GRMZM2G446858_T01	GRMZM2G446858	ABA metabolism gene	MapMan	hormone metabolism and signaling; ABA synthesis-degredation	0.188789	0.120018	0.237173	0.661159	0.191213	0.392122	0.445684	0.234295	0.467732	0.343639	0.104501	1.04977	0.644027	0.399081	0.463751	5	10
GRMZM2G178509_T02_ext	GRMZM2G178509	ABA metabolism gene	MapMan	hormone metabolism and signaling; ABA synthesis-degredation	1.57816	1.88936	1.86599	1.6782	0.612103	1.26433	0.770453	1.49271	1.21747	1.20337	1.71718	2.54413	0.974044	6.54969	3.99784	2	9
GRMZM2G180596_T02	GRMZM2G180596	ABA metabolism gene	MapMan	hormone metabolism and signaling; ABA synthesis-degredation	2.4491	3.84126	4.12719	3.91758	4.08974	3.03982	3.38487	5.25462	3.95486	5.10817	7.93738	8.30791	6.22337	19.7673	18.5549	12	3
GRMZM2G162659_T01	GRMZM2G162659	embryo specific protein5	MaizeSeqence	hormone metabolism and signaling; ABA synthesis-degredation	224.231	263.741	281.057	262.158	272.646	274.836	282.643	401.407	595.922	338.805	363.76	527.528	737.49	551.384	653.154	9	6
GRMZM2G126505_T01	GRMZM2G126505	(+)-abscisic acid 8'-hydroxylase	maizeGDB	hormone metabolism and signaling; ABA degredation	0.590131	0.666699	0.447641	0.553589	0.695691	1.11978	0.961671	6.23038	1.47897	1.46833	4.70993	1.79874	0.953324	14.5768	6.25169	1	9
GRMZM2G179147_T02_ext	GRMZM2G179147	(+)-abscisic acid 8'-hydroxylase	maizeGDB	hormone metabolism and signaling; ABA degredation	0.897294	1.28719	2.21054	0.940404	0.953074	1.02587	3.34464	7.12633	3.44765	3.8573	5.11956	6.52438	2.69057	9.53266	15.0795	12	9
GRMZM2G105954_T02	GRMZM2G105954	(+)-abscisic acid 8'-hydroxylase	MaizeGDB	hormone metabolism and signaling; ABA degredation	49.1662	27.2573	50.7915	57.7783	36.0473	49.1936	23.7734	40.4922	28.9071	29.7345	48.2052	31.8724	33.8271	98.9929	65.0903	8	5
GRMZM2G111922_T01	GRMZM2G111922	ABA induced gene	MapMan	hormone metabolism and signaling; ABA signaling	3.72917	2.24015	5.55857	4.46227	2.28396	3.13978	4.85168	9.38044	8.94648	6.0027	9.83165	12.8458	8.2273	16.9099	19.3254	12	2
GRMZM2G154735_T01	GRMZM2G154735	ABA induced gene	MapMan	hormone metabolism and signaling; ABA signaling	5.9512	6.77803	7.75451	3.6343	2.77944	3.87511	8.45354	9.89302	15.1274	9.22019	7.24701	19.9138	19.2251	11.6332	14.1845	12	2
GRMZM2G033413_T01	GRMZM2G033413	ABA signal gene	MapMan	hormone metabolism and signaling; ABA signaling	86.451	56.7035	82.7597	81.4728	53.8725	78.1821	83.0548	50.8921	69.8538	73.1417	40.4601	64.2052	60.6276	43.3159	43.0405	7	4
GRMZM2G170047_T01	GRMZM2G170047	indoleacetaldoxime dehydratase	maizeGDB	hormone metabolism and signaling; auxin synthesis	0.247187	0.156957	0.591845	0.577877	0.294961	0.466104	0.437669	1.45285	0.828211	0.663303	1.20216	0.842444	0.706631	10.0504	4.43309	2	7
GRMZM5G875732_T01	GRMZM5G875732	indoleacetaldoxime dehydratase	MaizeGDB	hormone metabolism and signaling; auxin synthesis	1.8374	1.03277	0.675914	1.80583	0.378583	1.6875	1.94854	2.72135	1.06049	0.648072	2.87075	2.43674	1.18401	7.62249	5.17643	2	9
GRMZM5G875732_T02	GRMZM5G875732	indoleacetaldoxime dehydratase	MaizeGDB	hormone metabolism and signaling; auxin synthesis	1.98345	0.896504	2.72079	1.72753	1.11127	1.34189	0.567942	1.47898	2.06838	1.69749	1.66086	2.2713	1.23855	2.2374	4.14039	3	9
GRMZM2G003789_T01	GRMZM2G003789	auxin metabolism gene	MapMan	hormone metabolism and signaling; auxin synthesis-degredation	114.903	94.9606	134.881	137.441	92.071	123.261	205.781	138.681	193.278	192.134	101.436	216.749	223.363	95.5642	154.476	8	6
GRMZM2G066202_T01	GRMZM2G066202	auxin metabolism gene	MapMan	hormone metabolism and signaling; auxin synthesis-degredation	0.0205821	0.104368	0.0642677	0.0574043	0.0801731	0.0914874	0.10032	1.07997	0.580593	0.0990008	1.1809	0.437997	0.172183	4.33584	3.2866	4	10
GRMZM5G859099_T01	GRMZM5G859099	auxin metabolism gene	MapMan	hormone metabolism and signaling; auxin synthesis-degredation	0	0.00621453	0.01764	0.0197629	0.00570815	0.06784	0.0401069	0.370203	0.0492487	0.0237383	0.0406667	0.463868	0.136471	0.323172	1.64196	4	10
GRMZM2G020631_T01	GRMZM2G020631	auxin metabolism gene	MapMan	hormone metabolism and signaling; auxin synthesis-degredation	6.41484	5.18805	6.5108	10.8293	8.38063	9.60676	12.1932	24.3167	9.39403	11.0496	167.202	13.6223	9.70626	440.444	77.1804	6	2
GRMZM2G365188_T01	GRMZM2G365188	auxin metabolism gene	MapMan	hormone metabolism and signaling; auxin synthesis-degredation	1.37974	1.24026	1.07323	0.974243	0.875406	0.502006	1.79005	1.54259	1.5864	1.44051	1.58726	2.63266	1.33652	4.86518	6.33724	3	9
GRMZM2G003506_T01	GRMZM2G003506	auxin metabolism gene	MapMan	hormone metabolism and signaling; auxin synthesis-degredation	1.41653	1.50292	2.47064	2.02423	1.14528	1.51841	2.21749	5.8468	4.54627	3.17326	8.02121	6.61317	4.01947	16.9355	18.5364	11	9
GRMZM2G033359_T01	GRMZM2G033359	auxin metabolism gene	MapMan	hormone metabolism and signaling; auxin synthesis-degredation	16.6632	8.96761	20.5503	20.7507	9.02404	14.5081	13.9651	82.1444	30.9264	17.0274	51.6119	50.4703	26.4613	91.3106	84.223	6	5
GRMZM2G091540_T01	GRMZM2G091540	auxin metabolism gene	MapMan	hormone metabolism and signaling; auxin synthesis-degredation	7.87053	3.14439	5.75424	3.43347	1.17032	2.82888	2.28572	5.79311	4.63912	2.16661	4.0118	5.30247	1.78353	12.6899	9.05722	12	3
GRMZM2G427451_T01	GRMZM2G427451	AIR12	MaizeSeqence	hormone metabolism and signaling; auxin signaling	65.4663	24.7103	43.5532	47.2343	15.4991	48.6257	30.4057	35.9364	43.073	23.3679	16.1597	33.2866	24.3699	32.622	42.0791	10	5
GRMZM2G037368_T01	GRMZM2G037368	Aux/IAA induced transcription factor	MapMan	hormone metabolism and signaling; auxin signaling	11.3569	10.3435	12.5189	13.6198	11.4526	13.3606	14.2783	12.9872	15.5188	13.514	9.94406	15.7852	16.895	7.32695	16.2901	10	2
GRMZM2G001799_T01	GRMZM2G001799	Aux/IAA induced transcription factor	MapMan	hormone metabolism and signaling; auxin signaling	1.44957	1.30161	1.63095	0.683241	0.577508	0.673163	1.64838	2.16129	2.09148	2.07176	2.22772	4.44434	2.2963	3.6453	3.61946	2	9
GRMZM2G128421_T01	GRMZM2G128421	Aux/IAA induced transcription factor	MapMan	hormone metabolism and signaling; auxin signaling	3.58949	1.7096	3.90859	4.01652	2.11237	3.21174	6.37955	6.13153	8.59548	4.92244	2.12245	10.1569	7.9645	5.74645	7.55911	2	3
GRMZM2G066219_T01	GRMZM2G066219	auxin responsive gene	MapMan	hormone metabolism and signaling; auxin signaling	7.33221	4.30677	9.23091	9.53279	3.49811	11.4183	13.9932	8.5356	20.2324	12.6844	6.0002	24.4669	21.3447	8.70899	14.242	12	2
GRMZM2G466229_T01	GRMZM2G466229	auxin responsive gene	MapMan	hormone metabolism and signaling; auxin signaling	86.9695	36.1769	81.5036	110.933	40.722	92.7238	77.3442	33.9939	89.698	80.3897	32.5759	110.366	77.7679	28.9851	63.9538	7	4
GRMZM2G044968_T01	GRMZM2G044968	auxin responsive gene	MapMan	hormone metabolism and signaling; auxin signaling	13.3278	14.711	18.2305	17.6437	22.3505	19.255	20.7886	16.6289	21.5849	26.1101	21.8219	17.8891	26.538	8.31649	15.9839	10	2
GRMZM2G447151_T01	GRMZM2G447151	auxin responsive gene	MapMan	hormone metabolism and signaling; auxin signaling	0.179545	0.313416	0.722064	0.412093	0.0984486	0.190221	1.3033	0.63036	3.15516	0.909543	1.79494	3.5146	2.26561	3.26166	3.94783	4	9
GRMZM2G460861_T01	GRMZM2G460861	auxin responsive gene	MapMan	hormone metabolism and signaling; auxin signaling	6.342	4.38016	5.16703	7.34548	3.7411	6.74068	7.24913	1.95673	7.036	6.835	2.7118	6.78239	7.41263	3.80687	4.38391	12	3
GRMZM2G012636_T01	GRMZM2G012636	auxin responsive gene	MapMan	hormone metabolism and signaling; auxin signaling	2.32258	1.29605	2.81714	1.98368	0.8585	1.93723	3.50675	1.86499	3.4553	4.20123	1.48138	3.74999	2.24281	2.62025	4.51802	2	3
GRMZM2G154332_T01	GRMZM2G154332	auxin responsive gene	MapMan	hormone metabolism and signaling; auxin signaling	1.5316	1.07918	1.15788	1.95635	0.560138	0.145453	0.717049	0.880142	2.37889	1.04235	1.13786	1.38115	1.53813	2.23184	2.77471	3	7
GRMZM2G475683_T01	GRMZM2G475683	auxin responsive gene	MapMan	hormone metabolism and signaling; auxin signaling	7.35407	4.30015	6.52511	5.75416	3.9897	4.65928	10.5505	5.19673	13.7491	10.45	5.59262	15.6108	12.0553	6.45205	10.4046	12	2
GRMZM5G813143_T01	GRMZM5G813143	auxin responsive gene	MapMan	hormone metabolism and signaling; auxin signaling	2.26346	1.94617	1.90945	1.39294	3.42236	1.44049	3.78511	2.55261	2.61808	2.59572	2.34247	3.14106	3.44014	0.729208	2.48497	3	7
GRMZM2G378106_T01	GRMZM2G378106	auxin responsive gene	MapMan	hormone metabolism and signaling; auxin signaling	156.929	106.905	195.817	160.444	76.1403	136.778	126.24	210.743	191.874	140.407	154.274	239.726	172.061	190.692	283.323	9	6
GRMZM2G142802_T01	GRMZM2G142802	auxin responsive gene	MapMan	hormone metabolism and signaling; auxin signaling	162.057	146.377	196.986	248.118	116.066	196.351	210.589	243.626	196.859	244.903	160.974	202.583	237.03	258.419	298.198	9	6
GRMZM2G001421_T01	GRMZM2G001421	auxin responsive gene	MapMan	hormone metabolism and signaling; auxin signaling	21.1188	10.9333	23.0982	28.6494	12.7963	22.8408	16.677	9.07258	14.7893	16.8124	8.03651	11.8889	13.7504	4.96089	10.4766	10	2
GRMZM2G386209_T01	GRMZM2G386209	auxin responsive gene	MapMan	hormone metabolism and signaling; auxin signaling	9.65615	8.49851	11.5868	10.0725	4.34472	8.42677	8.82989	11.0592	9.93082	7.67451	7.88521	9.5593	9.30306	11.1179	12.5477	12	2
GRMZM2G112530_T01	GRMZM2G112530	auxin responsive gene	MapMan	hormone metabolism and signaling; auxin signaling	4.11152	3.75374	3.46561	4.73908	2.00785	3.94022	6.44648	7.47723	6.37921	6.16708	4.62684	5.47761	7.0123	10.5112	9.41671	12	3
GRMZM2G053338_T03	GRMZM2G053338	auxin responsive gene	MapMan	hormone metabolism and signaling; auxin signaling	88.8354	44.3708	107.799	103.037	40.9369	73.576	86.0587	78.1111	109.96	87.2735	76.682	150.61	121.786	101.202	128.297	8	4
GRMZM2G061005_T01	GRMZM2G061005	auxin responsive gene	MapMan	hormone metabolism and signaling; auxin signaling	0.981227	0.218613	0.447381	0.599365	0.197264	0.420536	0.523823	0.236445	0.756639	0.611885	0.213792	0.689994	0.72021	0.399586	0.431625	5	10
GRMZM2G098643_T01	GRMZM2G098643	auxin signal gene	MapMan	hormone metabolism and signaling; auxin signaling	13.0052	8.49259	19.1403	19.3996	8.18513	15.458	28.0162	17.8397	36.3008	28.2315	12.3291	47.5799	41.849	15.5568	27.4862	10	2
GRMZM2G005251_T04	GRMZM2G005251	auxin signal gene	MapMan	hormone metabolism and signaling; auxin signaling	6.90791	7.58988	5.66152	4.1563	10.8821	7.09898	7.66432	3.76439	5.84945	6.14803	5.49164	5.43338	7.43566	4.64846	6.16029	12	3
GRMZM2G126260_T02	GRMZM2G126260	auxin signal gene	MapMan	hormone metabolism and signaling; auxin signaling	2.17546	1.23938	2.89329	2.4764	1.08515	2.48201	3.22058	3.55105	4.30087	3.12199	2.7759	5.79293	5.01349	4.49855	5.09556	2	3
GRMZM5G813363_T03	GRMZM5G813363	auxin transporter	MapMan	hormone metabolism and signaling; auxin signaling	2.37096	1.9168	3.20874	2.34148	4.54328	1.75916	3.51109	8.41072	5.04834	5.12513	6.8011	6.31868	6.5588	7.80578	7.85111	12	3
GRMZM2G066029_T01	GRMZM2G066029	auxin-inducible protein	MaizeSeqence	hormone metabolism and signaling; auxin signaling	1.42582	0.948703	1.26263	0.805587	0.338292	1.22791	1.25572	2.74288	2.58281	1.36298	2.39405	3.04819	1.37006	4.91824	4.80793	2	9
GRMZM2G329077_T01	GRMZM2G329077	auxin-inducible protein (LOC100283113), mRNA	MaizeSeqence	hormone metabolism and signaling; auxin signaling	0.599361	0.678273	1.08102	0.209332	0.131952	0.315858	0.102618	2.38195	0.654396	0.287509	1.70117	1.92637	0.317878	5.54967	4.85614	2	9
GRMZM2G175272_T01	GRMZM2G175272	DCN1-like protein 2	MaizeSeqence	hormone metabolism and signaling; auxin signaling	78.1397	151.09	64.0096	70.9603	118.43	95.2867	55.6584	21.7589	37.3093	41.9245	53.1745	27.4078	30.4841	23.9564	27.2423	8	4
GRMZM2G331638_T01	GRMZM2G331638	dopamine beta-monooxygenase	MaizeSeqence	hormone metabolism and signaling; auxin signaling	2.17227	0.477451	1.34832	1.96422	0.437904	0.764383	1.73287	1.38293	1.50104	1.63405	0.858949	1.60804	1.50306	1.66442	2.29123	4	7
GRMZM2G030465_T01	GRMZM2G030465	IAA9 - auxin-responsive Aux/IAA family member	MaizeSeqence	hormone metabolism and signaling; auxin signaling	5.14348	2.91104	4.8729	6.38488	5.29587	4.62941	4.39888	32.851	11.2698	5.8723	33.3677	21.576	9.56581	50.4455	60.7925	6	1
GRMZM2G425072_T01	GRMZM2G425072	SAUR11 - auxin-responsive SAUR family member	MaizeSeqence	hormone metabolism and signaling; auxin signaling	13.3879	6.5903	7.46289	7.58768	3.27664	6.46109	9.79721	4.51776	11.5629	7.4254	3.50898	10.0886	9.48166	4.739	6.80704	12	3
GRMZM2G432060_T01	GRMZM2G432060	SAUR11 - auxin-responsive SAUR family member	MaizeSeqence	hormone metabolism and signaling; auxin signaling	5.08365	1.8634	3.34042	4.25558	1.35636	3.38333	9.37614	2.24016	11.3815	8.09694	4.22298	8.63332	9.13354	3.59499	6.26975	2	3
GRMZM2G391596_T01	GRMZM2G391596	SAUR11 - auxin-responsive SAUR family member	MaizeSeqence	hormone metabolism and signaling; auxin signaling	17.8796	6.43385	12.1896	14.187	5.64466	11.3293	10.09	6.21541	12.1946	8.45036	4.09236	8.54593	7.33104	5.88056	6.41321	12	3
GRMZM2G332390_T01	GRMZM2G332390	SAUR16 - auxin-responsive SAUR family member	MaizeSeqence	hormone metabolism and signaling; auxin signaling	1.106	0.473195	4.23003	2.93742	0.564657	1.96962	3.43483	5.21483	13.7102	5.79319	9.51482	13.8491	7.00841	34.494	23.8022	1	2
GRMZM2G462760_T01	GRMZM2G462760	SAUR25 - auxin-responsive SAUR family member (LOC100280474), mRNA	MaizeSeqence	hormone metabolism and signaling; auxin signaling	10.3172	10.0301	8.36837	13.061	6.98773	11.968	8.9804	6.50531	8.07519	6.04978	5.65208	6.08621	7.18504	1.72388	3.68294	12	3
GRMZM2G059138_T01	GRMZM2G059138	SAUR33 - auxin-responsive SAUR family member	MaizeSeqence	hormone metabolism and signaling; auxin signaling	77.7684	41.293	63.511	48.0615	23.9827	36.1401	27.7658	19.9452	23.9518	26.156	19.725	22.3772	18.3756	16.8229	29.5275	7	5
GRMZM2G151656_T01	GRMZM2G151656	SAUR52 - auxin-responsive SAUR family member	MaizeSeqence	hormone metabolism and signaling; auxin signaling	0.306397	0.513243	0.564244	0.41909	0.157913	0.163066	0.367274	0.680572	0.788319	0.544913	0.320612	0.39604	0.358291	2.86867	0.934565	4	10
GRMZM2G068917_T01	GRMZM2G068917	3-beta-hydroxy-Delta(5)-steroid dehydrogenase	maizeGDB	hormone metabolism and signaling; BR synthesis	3.23579	1.41707	3.86454	1.65517	1.52059	1.50824	1.90388	8.70515	4.24553	2.27772	8.37236	7.3593	2.55203	23.8848	27.8744	11	3
GRMZM2G138907_T01	GRMZM2G138907	3-beta-hydroxy-Delta(5)-steroid dehydrogenase	maizeGDB	hormone metabolism and signaling; BR synthesis	8.61387	4.92569	8.48041	7.84788	5.9913	7.31189	10.5614	27.2443	14.5489	12.2624	26.3315	21.4164	14.1941	66.8439	41.819	6	2
GRMZM2G131205_T01	GRMZM2G131205	cinnamoyl CoA reductase1	MaizeSeqence	hormone metabolism and signaling; BR synthesis	23.4895	13.5602	27.5965	18.7612	10.47	15.5881	22.9006	28.735	37.1314	22.0559	18.8497	44.4488	34.3581	44.2779	62.7601	6	5
GRMZM2G099420_T01	GRMZM2G099420	cinnamoyl-CoA reductase	maizeGDB	hormone metabolism and signaling; BR synthesis	3.34389	2.72745	5.33936	1.24774	1.69795	0.984645	1.28704	4.78816	1.51862	2.1369	3.37542	6.20905	2.31611	4.70107	10.008	2	9
GRMZM2G013726_T01	GRMZM2G013726	dihydrokaempferol 4-reductase	maizeGDB	hormone metabolism and signaling; BR synthesis	1.39779	0.621184	1.74141	1.15351	0.952858	0.990257	2.5187	7.53494	4.10267	3.67856	5.44362	9.5107	4.62263	21.092	31.9989	1	9
GRMZM5G881887_T02	GRMZM5G881887	helminthosporium carbonum susceptibility1	MaizeSeqence	hormone metabolism and signaling; BR synthesis	6.78393	4.38879	6.7347	6.61356	4.60863	6.05855	6.40039	9.05936	11.1287	7.37777	6.84958	13.9066	8.59136	23.2042	24.3792	11	2
GRMZM2G007195_T03	GRMZM2G007195	UDP-glucuronate decarboxylase	maizeGDB	hormone metabolism and signaling; BR synthesis	62.6074	44.9307	64.2223	22.5614	17.5736	26.4551	32.0729	115.352	49.6689	34.4349	85.075	70.6491	48.311	193.231	125.824	6	5
GRMZM2G032896_T01	GRMZM2G032896	brassinosteroid metabolism gene	MapMan	hormone metabolism and signaling; BR synthesis-degredation	8.35393	5.21752	8.90911	11.0097	8.45605	11.5429	8.01726	6.71802	5.56546	6.87795	3.53482	6.43667	6.55387	2.83884	5.858	12	3
GRMZM2G075701_T01	GRMZM2G075701	brassinosteroid metabolism gene	MapMan	hormone metabolism and signaling; BR synthesis-degredation	35.1888	22.6423	37.9699	48.095	27.0208	41.5181	40.9291	37.8619	40.0945	36.5546	30.8698	38.4405	38.9507	34.8962	44.6105	7	5
GRMZM2G145440_T01	GRMZM2G145440	BRASSINOSTEROID INSENSITIVE 1-associated receptor kinase 1	MaizeSeqence	hormone metabolism and signaling; BR signaling	0.0756255	0.0387729	0	0.208832	0.0170015	0.0226376	0.0104262	1.51321	0.426546	0.0991191	0.53941	0.967458	0.244848	3.95835	5.12266	4
GRMZM2G135722_T01	GRMZM2G135722	anthocyanidin 3-O-glucosyltransferase	MaizeSeqence	hormone metabolism and signaling; cytokinin synthesis	0.0355003	0.0059977	0.07827	0.0287985	0.0569769	0	0.0663823	0.715421	0.158075	0.067153	5.78058	0.341276	0.0736898	7.76384	2.88501	1
GRMZM2G061321_T01	GRMZM2G061321	anthocyanidin 3-O-glucosyltransferase	MaizeSeqence	hormone metabolism and signaling; cytokinin synthesis	0.121029	0.113477	0.116514	0.319757	0.23609	0.10483	0.137767	0.680971	0.326653	0.244797	0.51532	0.510462	0.164735	3.24788	1.77417	4	10
GRMZM2G174192_T01	GRMZM2G174192	anthocyanidin 3-O-glucosyltransferase	MaizeSeqence	hormone metabolism and signaling; cytokinin synthesis	2.05784	1.49435	2.53673	4.58532	2.74676	3.28184	6.51566	55.0819	37.6074	7.43616	60.4853	24.7506	12.0876	127.509	104.544	6	1
GRMZM2G010987_T01	GRMZM2G010987	anthocyanidin 5,3-O-glucosyltransferase	MaizeSeqence	hormone metabolism and signaling; cytokinin synthesis	19.9344	12.4897	18.1063	19.0519	11.5377	17.0925	20.2921	29.7455	23.5441	20.4149	32.7758	30.329	22.4866	87.1775	66.9283	6	2
GRMZM2G063550_T01	GRMZM2G063550	anthocyanidin 5,3-O-glucosyltransferase	MaizeSeqence	hormone metabolism and signaling; cytokinin synthesis	1.98999	1.18925	2.17677	2.10171	1.02381	2.27668	3.15971	2.50465	2.89691	2.97316	1.83666	2.33174	1.8928	0.499587	0.7957	3	7
GRMZM2G036409_T01	GRMZM2G036409	anthocyanidin 5,3-O-glucosyltransferase (LOC100282183), mRNA	MaizeSeqence	hormone metabolism and signaling; cytokinin synthesis	6.9096	4.532	6.64206	7.86077	5.93336	6.98413	8.71772	9.99501	7.65279	7.52054	6.67776	7.53638	6.78573	13.9309	17.187	12	3
GRMZM2G063756_T01	GRMZM2G063756	benzoxazinone synthesis5 (bx5)	CoGe	hormone metabolism and signaling; cytokinin synthesis	25.5478	27.3416	30.5429	23.0463	13.2937	23.9834	21.709	33.6034	29.794	21.4265	16.6643	30.215	41.5101	26.1895	23.6602	10	5
GRMZM2G161335_T01	GRMZM2G161335	benzoxazinone synthesis9	MaizeSeqence	hormone metabolism and signaling; cytokinin synthesis	47.611	39.787	53.3702	53.9185	32.0755	47.5865	54.4839	99.7803	67.1904	54.1603	60.1959	62.4292	73.4125	102.505	102.767	8	4
GRMZM2G120016_T01	GRMZM2G120016	cis-zeatin O-glucosyltransferase	maizeGDB	hormone metabolism and signaling; cytokinin synthesis	1.49012	0.260436	1.34683	1.14766	0.638444	0.927904	1.23677	13.2679	5.86112	1.72977	25.6563	10.1817	2.36556	50.482	22.9148	1	9
GRMZM2G168474_T02	GRMZM2G168474	cis-zeatin O-glucosyltransferase 1 (cisZOG1)(EC 2.4.1.215)	MaizeSeqence	hormone metabolism and signaling; cytokinin synthesis	3.02393	1.52052	2.03297	2.54837	1.26742	3.23505	1.64067	12.0056	5.99321	2.47984	18.8451	7.52285	2.35988	59.5851	40.0828	11	9
GRMZM2G110511_T01	GRMZM2G110511	cis-zeatin O-glucosyltransferase 2 (cisZOG2)(EC 2.4.1.215)	MaizeSeqence	hormone metabolism and signaling; cytokinin synthesis	2.53076	1.9922	2.07705	3.94167	1.52151	2.9941	3.95348	2.14932	4.22125	2.94752	2.9262	4.07125	3.13776	7.82358	4.18946	2	3
GRMZM2G146644_T01_ext	GRMZM2G146644	cytokinin dehydrogenase	MaizeGDB	hormone metabolism and signaling; cytokinin synthesis	6.98038	3.62424	5.50068	7.52556	4.52503	7.56898	6.7768	7.44687	5.87008	8.45479	9.52869	10.5688	9.74211	21.1437	24.6787	11	2
GRMZM2G117878_T01	GRMZM2G117878	cytokinin-N-glucosyltransferase 1	MaizeSeqence	hormone metabolism and signaling; cytokinin synthesis	1.26311	1.04202	1.71566	2.19488	1.10536	1.2327	4.03026	5.87412	3.77168	3.75288	4.45488	4.22646	4.6839	11.2109	7.0604	12	9
GRMZM5G834303_T01	GRMZM5G834303	cytokinin-O-glucosyltransferase 2	MaizeSeqence	hormone metabolism and signaling; cytokinin synthesis	0.228089	0.0961262	0.44597	0.148787	0.179082	0.484357	0.239729	4.29594	1.985	1.12176	10.2168	2.90145	0.644545	28.4675	11.0908	1	8
GRMZM2G479038_T01	GRMZM2G479038	cytokinin-O-glucosyltransferase 3	MaizeSeqence	hormone metabolism and signaling; cytokinin synthesis	0.530231	0.176842	0.485321	0.339563	0.160668	0.196697	0.377095	2.20282	1.06295	0.571358	2.83439	1.74062	0.629403	7.83856	5.24645	1	8
GRMZM5G854655_T01	GRMZM5G854655	cytokinin-O-glucosyltransferase 3	MaizeSeqence	hormone metabolism and signaling; cytokinin synthesis	35.7016	35.8958	41.264	40.1489	31.3206	42.5174	51.1206	46.7936	40.847	42.3825	21.971	26.793	35.8024	10.6606	21.2181	7	5
GRMZM2G078465_T01	GRMZM2G078465	indole-3-acetate beta-glucosyltransferase	MaizeSeqence	hormone metabolism and signaling; cytokinin synthesis	19.4177	5.24059	14.4658	17.8439	7.91359	14.2047	25.9989	33.7135	24.2467	25.774	87.7139	43.6321	31.0077	154.064	88.9899	6	5
TCONS_00134738	GRMZM2G078465	indole-3-acetate beta-glucosyltransferase	MaizeSeqence	hormone metabolism and signaling; cytokinin synthesis	9.26871	6.08645	8.65148	3.89282	3.65649	7.19341	2.98219	6.90867	6.1301	6.48686	26.104	5.32971	4.8413	43.5693	14.8731	11	3
GRMZM2G024131_T02	GRMZM2G024131	indole-3-acetate beta-glucosyltransferase (EC 2.4.1.121)(IAA-Glu synthase)((Uridine 5'-diphosphate-glucose:indol-3-ylacetyl)-beta-D-glucosyl transferase)	MaizeSeqence	hormone metabolism and signaling; cytokinin synthesis	27.0227	18.6451	26.6078	34.3678	21.3868	32.6373	28.3661	22.6581	26.5696	28.7792	19.7586	25.7365	30.8902	10.315	23.739	10	5
GRMZM2G417945_T01	GRMZM2G417945	limonoid UDP-glucosyltransferase	MaizeSeqence	hormone metabolism and signaling; cytokinin synthesis	11.2169	4.50663	9.34811	10.5483	3.55878	8.98365	5.40749	3.93589	7.60179	3.985	3.91176	6.29605	5.82801	5.64778	6.89201	12	3
GRMZM2G457929_T01	GRMZM2G457929	trans-zeatin O-beta-D-glucosyltransferase	maizeGDB	hormone metabolism and signaling; cytokinin synthesis	0.00921043	0.0365705	0.114272	0.202637	0.0794021	0.0221779	0.269423	2.22245	0.405185	0.398473	4.43201	0.287939	0.150511	21.1722	5.28623	1	10
GRMZM2G179063_T01	GRMZM2G179063	trans-zeatin O-beta-D-glucosyltransferase	maizeGDB	hormone metabolism and signaling; cytokinin synthesis	1.43499	0.828281	1.04744	0.219127	0.206	0.150892	0.345343	3.13307	1.23781	0.176211	10.7748	2.02223	0.543137	32.2279	16.4858	1	8
GRMZM2G334336_T01	GRMZM2G334336	trans-zeatin O-beta-D-glucosyltransferase	maizeGDB	hormone metabolism and signaling; cytokinin synthesis	0.259058	0.204943	0.245296	0.266648	0.104939	0.0737768	0.0114808	0.407383	0.473562	0.215378	1.7874	1.17574	0.207018	4.84497	4.03613	4	10
GRMZM2G301148_T01	GRMZM2G301148	trans-zeatin O-beta-D-glucosyltransferase	maizeGDB	hormone metabolism and signaling; cytokinin synthesis	0.195982	0.0598058	0.316186	0.264991	0.0528183	0.532041	0.261136	5.1317	2.35934	0.753777	4.4986	3.48427	0.739593	12.9149	12.8207	1	8
GRMZM2G056335_T01	GRMZM2G056335	trans-zeatin O-beta-D-glucosyltransferase	maizeGDB	hormone metabolism and signaling; cytokinin synthesis	0.130148	0.0980238	0.236437	0.0677359	0.094623	0.0186715	0.107393	1.41773	0.652361	0.177598	1.96783	1.56741	0.234364	3.61362	3.6227	1	10
GRMZM2G178209_T01	GRMZM2G178209	trans-zeatin O-beta-D-glucosyltransferase	maizeGDB	hormone metabolism and signaling; cytokinin synthesis	0.248477	0.248023	0.25956	0.178375	0.229075	0.144634	0.245449	1.63486	0.409235	0.310521	4.31732	0.736577	0.314515	13.6575	4.84674	1	10
GRMZM2G095280_T01	GRMZM2G095280	trans-zeatin O-beta-D-glucosyltransferase	maizeGDB	hormone metabolism and signaling; cytokinin synthesis	2.15811	2.48068	3.59563	2.40366	1.84172	1.38767	1.32455	4.84992	2.19769	1.45097	15.7431	3.30664	1.25437	43.4678	19.0574	11	9
GRMZM5G888620_T01	GRMZM5G888620	trans-zeatin O-beta-D-glucosyltransferase	maizeGDB	hormone metabolism and signaling; cytokinin synthesis	0.206385	0.243879	0.315907	0.546245	0.220503	0.215903	0.234963	0.951577	0.570676	0.379964	7.02176	0.661074	0.294816	11.4678	3.43426	1	10
GRMZM2G130119_T01	GRMZM2G130119	trans-zeatin O-beta-D-glucosyltransferase	maizeGDB	hormone metabolism and signaling; cytokinin synthesis	1.39406	0.841399	2.17011	1.03689	0.657865	0.0649104	0.679967	10.8234	4.9429	1.42208	6.81036	4.51159	1.33777	18.7482	13.4005	1	9
GRMZM2G098892_T01	GRMZM2G098892	trans-zeatin O-beta-D-glucosyltransferase	maizeGDB	hormone metabolism and signaling; cytokinin synthesis	0.937902	0.63696	0.711656	1.15952	0.50159	1.32092	0.78981	1.90388	1.11663	0.587742	4.74957	2.04254	1.17996	28.1495	11.1514	1	9
GRMZM2G035755_T01	GRMZM2G035755	trans-zeatin O-beta-D-glucosyltransferase	maizeGDB	hormone metabolism and signaling; cytokinin synthesis	0.202818	0.298135	0.380588	0.700752	0.369445	0.695876	0.909509	1.60865	1.60393	1.00159	15.5786	1.68217	1.2077	46.3593	9.94338	1	8
GRMZM2G372068_T01	GRMZM2G372068	trans-zeatin O-beta-D-glucosyltransferase	maizeGDB	hormone metabolism and signaling; cytokinin synthesis	2.53325	2.25572	3.51067	3.92327	2.95611	2.80083	3.92558	17.5349	10.1971	6.32882	26.0184	24.5105	6.91699	65.4723	56.737	11	1
GRMZM2G426242_T01	GRMZM2G426242	trans-zeatin O-beta-D-glucosyltransferase	maizeGDB	hormone metabolism and signaling; cytokinin synthesis	0.318038	0.25571	0.265949	0.184978	0.215942	0.0442676	0.322591	1.55651	0.733066	0.370948	1.81055	1.16839	0.642542	4.97552	4.45205	1	10
GRMZM2G304712_T01	GRMZM2G304712	trans-zeatin O-beta-D-glucosyltransferase	maizeGDB	hormone metabolism and signaling; cytokinin synthesis	9.89301	3.52632	10.0182	12.3433	5.94305	10.8215	18.0332	39.5884	26.1487	20.1769	75.1843	33.4852	21.8616	211.097	147.435	6	5
GRMZM2G051683_T01	GRMZM2G051683	trans-zeatin O-beta-D-glucosyltransferase	maizeGDB	hormone metabolism and signaling; cytokinin synthesis	1.70413	0.895081	1.34188	1.80801	0.983506	1.45758	1.67778	4.66226	3.29528	2.39189	5.12993	5.9587	2.49318	16.6806	14.1894	2	9
GRMZM2G132706_T01	GRMZM2G132706	trans-zeatin O-beta-D-glucosyltransferase	maizeGDB	hormone metabolism and signaling; cytokinin synthesis	0.179871	0.0309764	0.088373	0.263994	0.125596	0.176975	0.224912	2.7383	1.01301	0.4839	1.63888	1.96869	0.834608	3.28635	4.45001	4	8
GRMZM2G004858_T01	GRMZM2G004858	Trans-zeatin O-beta-D-glucosyltransferase	MaizeGDB	hormone metabolism and signaling; cytokinin synthesis	0.701716	0.859543	0.389834	0.757253	0.712124	0.329037	0.541078	2.24567	0.943082	1.08922	2.17815	1.96072	1.73213	7.93177	5.85445	2	8
GRMZM2G051474_T01_ext	GRMZM2G051474	trans-zeatin O-beta-D-glucosyltransferase	MaizeGDB	hormone metabolism and signaling; cytokinin synthesis	4.13719	2.19141	3.7566	4.51358	2.84744	4.32822	5.97155	6.60593	5.8375	5.43015	9.62377	6.06767	5.18664	14.8421	9.51374	12	3
GRMZM2G043295_T01	GRMZM2G043295	trans-zeatin O-beta-D-glucosyltransferase	maizeGDB	hormone metabolism and signaling; cytokinin synthesis	11.1541	10.1241	13.0057	12.1316	6.51207	11.1562	10.3014	9.14213	8.07695	8.21526	3.70159	6.28186	7.68993	2.28845	3.45203	12	3
GRMZM2G083935_T01	GRMZM2G083935	trans-zeatin O-beta-D-glucosyltransferase	maizeGDB	hormone metabolism and signaling; cytokinin synthesis	0.147692	0.103588	0.0844855	0.113866	0.0884977	0.022018	0.170162	1.19104	0.292592	0.200469	0.275699	0.325534	0.341255	4.74015	0.607535	4	10
GRMZM2G319965_T01	GRMZM2G319965	trans-zeatin O-beta-D-glucosyltransferase	maizeGDB	hormone metabolism and signaling; cytokinin synthesis	0.0342591	0.0139596	0.0574026	0.111089	0.126589	0.32009	0.177718	0.146182	0.179346	0.283736	2.82206	0.171829	0.170537	1.54909	0.329202	4	10
GRMZM2G067361_T01	GRMZM2G067361	trans-zeatin O-beta-D-glucosyltransferase	MaizeGDB	hormone metabolism and signaling; cytokinin synthesis	0.129899	0.0076022	0.0978902	0.152502	0.119615	0.0845996	0.0525628	0.0555531	0.044915	0.0826634	0.118949	0.135235	0.219984	1.09794	0.579945	4	10
GRMZM2G373124_T01	GRMZM2G373124	trans-zeatin O-beta-D-glucosyltransferase	MaizeGDB	hormone metabolism and signaling; cytokinin synthesis	3.19167	2.72528	3.30261	4.12404	2.40024	4.03196	2.52366	6.98634	4.08057	2.5235	2.79916	3.14999	3.00369	6.64945	4.78738	12	3
GRMZM2G148277_T01	GRMZM2G148277	trans-zeatin O-beta-D-glucosyltransferase	MaizeGDB	hormone metabolism and signaling; cytokinin synthesis	4.57118	2.20493	4.28477	4.20506	1.39861	3.55778	6.23435	4.2168	7.55431	5.96566	3.07074	6.38919	7.30487	5.08463	7.33786	2	3
GRMZM2G065617_T01	GRMZM2G065617	Trans-zeatin O-beta-D-glucosyltransferase	MaizeGDB	hormone metabolism and signaling; cytokinin synthesis	4.87459	3.37747	4.5064	5.45351	1.90059	3.04975	2.62245	2.14312	1.55975	1.51647	0.900438	1.04612	1.08057	0.346113	0.490477	3	7
GRMZM2G050997_T01	GRMZM2G050997	cytokinin metabolism gene	MapMan	hormone metabolism and signaling; cytokinin synthesis-degredation	1.98211	2.03683	3.63602	1.77496	1.5422	2.06632	2.64398	3.33	4.46782	2.59704	2.79061	4.97452	3.33286	5.37122	7.23754	2	3
GRMZM2G025429_T01	GRMZM2G025429	cytokinin metabolism gene	MapMan	hormone metabolism and signaling; cytokinin synthesis-degredation	2.33723	1.18711	2.06394	2.71953	1.11009	3.43355	2.25254	1.06827	2.03702	1.86715	0.588106	1.57184	1.28199	0.65446	1.51533	3	7
GRMZM2G392101_T01	GRMZM2G392101	cytokinin response regulator2 (crr2)	CoGe	hormone metabolism and signaling; cytokinin signaling	4.17263	4.27633	4.59299	7.47686	3.79965	8.03779	9.52559	7.91635	9.81715	10.7775	7.15944	10.9171	12.6588	8.40668	12.2552	12	2
GRMZM2G161472_T01_ext	GRMZM2G161472	ent-kaurene oxidase	maizeGDB	hormone metabolism and signaling; GA synthesis	2.19322	1.54854	2.0495	3.19718	5.08517	3.2243	3.94817	33.5775	11.1962	7.45896	31.5432	27.8235	9.886	105.302	84.0241	6	1
GRMZM2G093195_T01	GRMZM2G093195	ent-kaurenoic acid hydroxylase/oxygenase	MapMan	hormone metabolism and signaling; GA synthesis	7.87299	3.52932	7.78321	6.05775	5.24555	4.95672	7.40548	3.94817	6.60007	4.94592	3.52157	8.33623	9.56318	2.03222	7.72459	12	3
GRMZM2G049418_T01	GRMZM2G049418	GA20 oxidase	MapMan	hormone metabolism and signaling; GA synthesis	2.61297	1.78216	2.05932	3.54306	1.49291	2.36113	3.66954	1.12085	2.70641	3.02411	1.64236	3.02387	3.5261	2.71468	3.17366	3	3
GRMZM2G099467_T01	GRMZM2G099467	gibberellin 20 oxidase 2 (LOC100284800), mRNA	MaizeSeqence	hormone metabolism and signaling; GA synthesis	0.590164	0.627844	0.737502	0.384373	0.748214	1.23799	0.93395	8.40379	2.76532	1.37299	17.3618	5.70555	1.42296	67.3366	22.6495	11	9
GRMZM2G022679_T01	GRMZM2G022679	gibberellin 2-beta-dioxygenase	maizeGDB	hormone metabolism and signaling; GA degredation	0.386236	0.127202	0.448938	0.24539	0.22119	0.22341	0.184561	0.48318	0.311905	0.230022	0.11968	0.485516	0.20963	2.2354	1.32336	4	10
GRMZM2G031724_T01	GRMZM2G031724	gibberellin 2-beta-dioxygenase	maizeGDB	hormone metabolism and signaling; GA degredation	0.857903	0.638067	0.870795	1.22369	1.02851	0.90454	1.13989	2.12231	1.32488	2.12222	1.8658	2.12813	1.59085	2.65219	5.58541	2	9
GRMZM2G152354_T01	GRMZM2G152354	gibberellin 2-beta-dioxygenase	MaizeSeqence	hormone metabolism and signaling; GA degredation	5.4674	2.76572	4.54568	4.0741	1.17067	3.35448	3.81084	2.55112	4.43084	2.51613	1.27056	2.41772	3.2524	1.0308	2.17948	3	7
GRMZM2G006964_T01	GRMZM2G006964	gibberellin 2-beta-dioxygenase 7	MaizeSeqence	hormone metabolism and signaling; GA degredation	1.36868	0.541536	1.04962	1.82021	0.24686	0.799029	0.899135	0.568405	1.71964	0.556983	0.588511	1.54224	1.10431	0.994215	0.895821	4	7
GRMZM2G028438_T01	GRMZM2G028438	chitin-inducible gibberellin-responsive protein 2	MaizeSeqence	hormone metabolism and signaling; GA signaling	2.70879	1.47157	3.50782	4.60508	1.14844	3.10597	4.55364	4.17878	5.35956	5.66721	5.92867	6.88103	5.03369	16.298	9.1893	2	3
GRMZM2G077034_T01	GRMZM2G077034	gibberelin responsive gene	MapMan	hormone metabolism and signaling; GA signaling	485.928	425.208	462.791	527.227	322.228	591.94	459.617	500.411	610.438	449.61	408.8	701.077	723.436	340.178	590.024	9	6
GRMZM2G107003_T01	GRMZM2G107003	gibberelin responsive gene	MapMan	hormone metabolism and signaling; GA signaling	45.6707	43.1791	39.8331	30.9811	21.0705	31.3086	24.9863	28.2403	30.5636	27.586	16.5421	25.534	22.6054	9.61496	17.7797	7	5
GRMZM2G164090_T01	GRMZM2G164090	gibberelin responsive gene	MapMan	hormone metabolism and signaling; GA signaling	33.163	38.0193	39.3869	39.303	32.7765	37.819	50.5597	32.5201	48.859	50.3719	30.7675	47.8183	48.8959	20.0378	41.6746	7	5
GRMZM2G068202_T01_ext	GRMZM2G068202	gibberelin responsive gene	MapMan	hormone metabolism and signaling; GA signaling	115.885	83.6458	121.558	182.356	66.1906	193.615	89.8792	71.6505	112.377	67.6146	25.2406	74.3275	65.7423	21.2694	80.2075	8	4
GRMZM2G150688_T01	GRMZM2G150688	gibberelin responsive gene	MapMan	hormone metabolism and signaling; GA signaling	697.817	539.107	609.349	248.484	147.636	240.869	262.521	169.77	304.161	201.153	133.579	216.249	213.722	64.8457	138.838	8	6
GRMZM2G062527_T02	GRMZM2G062527	gibberelin responsive gene	MapMan	hormone metabolism and signaling; GA signaling	17.4288	16.6654	22.0589	30.5895	17.9172	24.7289	60.008	27.1044	63.3748	55.8796	27.0153	61.1539	75.2511	19.0748	51.0384	7	5
GRMZM2G172596_T01	GRMZM2G172596	gibberelin responsive gene	MapMan	hormone metabolism and signaling; GA signaling	5.84258	6.60068	9.20106	7.54701	3.29707	4.68361	10.1787	2.82076	6.32867	11.6311	2.64459	9.34343	9.52431	1.5024	6.50378	12	3
GRMZM2G173630_T01	GRMZM2G173630	gibberelin signal gene	MapMan	hormone metabolism and signaling; GA signaling	24.5629	22.6155	27.2543	28.6154	14.2353	28.0301	27.46	32.227	31.0106	28.7892	28.1241	31.189	25.717	32.1772	30.8051	6	5
GRMZM2G024973_T01	GRMZM2G024973	gibberelin signal gene	MapMan	hormone metabolism and signaling; GA signaling	14.9503	11.7895	15.9011	18.6952	8.10128	16.9087	12.8678	12.5922	14.8657	12.5554	9.44582	15.5246	14.6594	10.3263	14.2019	10	2
GRMZM2G104938_T01	GRMZM2G104938	gibberellin receptor GID1L2	MaizeSeqence	hormone metabolism and signaling; GA signaling	1.45531	1.41707	2.44912	1.43922	1.07043	1.89349	2.16452	3.04636	3.93077	2.65305	5.06726	4.04099	2.99288	9.40091	7.1846	2	3
GRMZM2G049675_T01	GRMZM2G049675	gibberellin receptor GID1L2	MaizeSeqence	hormone metabolism and signaling; GA signaling	80.0549	65.2707	76.9352	81.9912	39.6462	59.3906	116.658	73.1156	104.347	108.609	62.6713	96.5956	124.831	37.4573	86.6132	8	4
GRMZM2G000489_T01	GRMZM2G000489	gibberellin receptor GID1L2	MaizeSeqence	hormone metabolism and signaling; GA signaling	13.1518	4.4856	11.4499	15.825	4.21916	13.4539	12.6978	8.32942	12.3226	12.5287	6.33707	11.363	12.4209	7.97982	8.7326	12	2
GRMZM5G805132_T01	GRMZM5G805132	gibberellin responsive2 (gar2), mRNA	MaizeSeqence	hormone metabolism and signaling; GA signaling	2.83061	1.37205	1.94929	2.59078	1.14163	2.43401	1.51951	5.51891	1.81984	1.16811	1.27185	1.0755	1.51618	3.37162	0.805471	2	7
GRMZM2G142705_T01	GRMZM2G142705	GR2b protein	MaizeSeqence	hormone metabolism and signaling; GA signaling	10.2671	3.56527	9.52656	8.75789	3.35751	5.60939	14.1597	4.4468	13.7449	10.8279	3.82128	13.9989	10.3437	4.54242	8.34209	2	2
GRMZM2G084462_T01	GRMZM2G084462	isopentenyl transferase IPT2	MaizeSeqence	hormone metabolism and signaling; zeatin synthesis	7.01718	3.77089	12.3736	10.9428	3.93187	7.73647	17.8525	5.587	15.487	22.9665	4.32435	18.9739	19.091	4.59956	15.2733	12	2
GRMZM2G080375_T01	GRMZM2G080375	6-phosphofructokinase	MaizeGDB	hormone metabolism and signaling; signaling	3.54727	2.31241	4.66776	3.43251	3.52831	3.18819	5.61556	5.87974	8.30273	4.4486	6.37634	14.9686	7.73776	15.492	25.4897	12	2
GRMZM2G080375_T06	GRMZM2G080375	6-phosphofructokinase	MaizeGDB	hormone metabolism and signaling; signaling	2.18492	2.51158	1.21649	2.22031	1.78963	2.8952	1.49745	11.6056	3.46984	4.0879	9.90832	3.76996	1.53682	27.9883	5.5808	11	9
GRMZM2G171713_T01	GRMZM2G171713	6-phosphofructokinase	MaizeGDB	hormone metabolism and signaling; signaling	2.50853	2.16858	2.99708	3.38576	1.97201	2.06257	3.17032	3.52767	4.25657	3.6877	3.41743	4.94985	3.58232	7.85646	5.96769	2	3
GRMZM2G059078_T01	GRMZM2G059078	6-phosphofructokinase 2	MaizeSeqence	hormone metabolism and signaling; signaling	0.157023	0.0800351	0.0872398	0.170234	0.192492	0.466624	0.256715	6.46572	1.79737	1.59997	6.97975	6.18177	1.50912	18.8156	12.8101	1	8
GRMZM2G115518_T01	GRMZM2G115518	calcium dependent protein kinase1 (cdpk1)	MaizeSeqence	hormone metabolism and signaling; signaling	11.5232	15.399	10.545	9.31479	13.5311	13.0226	7.29271	10.5748	7.83643	7.62505	13.5415	6.74943	6.00587	13.2232	8.09183	10	3
GRMZM2G177050_T01	GRMZM2G177050	CBL-interacting serine/threonine-protein kinase 11	MaizeSeqence	hormone metabolism and signaling; signaling	3.21983	2.33496	2.83866	1.47005	0.781035	1.69524	3.53382	3.81537	6.84613	3.56492	7.18977	4.32355	3.71414	13.1145	8.192	12	9
GRMZM2G173928_T01	GRMZM2G173928	CDPK-related protein kinase	MaizeSeqence	hormone metabolism and signaling; signaling	2.44892	2.43053	2.46334	1.9866	2.4799	2.4151	1.91737	2.64126	2.32815	2.069	3.29806	2.915	2.11655	6.44343	4.18451	2	9
GRMZM2G120839_T01	GRMZM2G120839	crinkly 4_like kinase	ProFITS	hormone metabolism and signaling; signaling	1.06741	0.728043	1.14456	0.970354	0.447911	1.11401	1.12142	1.87113	2.80076	1.08587	2.32	2.30637	1.35354	5.29748	4.06518	2	9
GRMZM2G031620_T01	GRMZM2G031620	dTMP kinase	MaizeGDB	hormone metabolism and signaling; signaling	11.3604	7.7607	9.29337	9.75618	3.62356	5.76288	6.48998	3.20669	4.04547	5.68037	1.87793	3.9541	4.76066	3.24454	3.14058	12	3
GRMZM2G465987_T01	GRMZM2G465987	DUF26 receptor-like kinase	ProFITS	hormone metabolism and signaling; signaling	0.062817	0.0113625	0.020204	0.0236001	0.00523624	0.116576	0.00814174	0.2177	0.0708611	0.0482624	0.202064	0.0902793	0.0567001	0.585822	0.643024	4	10
GRMZM2G309380_T01	GRMZM2G309380	DUF26 receptor-like kinase	ProFITS	hormone metabolism and signaling; signaling	0.249631	0.233591	0.276119	0.235096	0.0816383	0.0747167	0.14201	1.27016	0.412312	0.201127	0.397374	0.657651	0.230226	2.55918	1.81645	4	10
GRMZM2G075247_T01	GRMZM2G075247	DUF26 receptor-like kinase	ProFITS	hormone metabolism and signaling; signaling	0.125635	0.135007	0.236356	0.0532404	0.0357758	0.0355574	0.0711225	0.2995	0.129916	0.0764177	0.354749	0.205897	0.123178	1.08482	0.573941	4	10
GRMZM2G403719_T01_ext	GRMZM2G403719	DUF26 receptor-like kinase	ProFITS	hormone metabolism and signaling; signaling	0.436952	0.156041	0.416111	0.411491	0.339795	0.34401	0.563011	1.99095	1.04092	0.879563	2.18451	2.24906	0.848948	7.05564	3.27209	1	7
GRMZM2G334165_T01	GRMZM2G334165	DUF26 receptor-like kinase	ProFITS	hormone metabolism and signaling; signaling	1.02874	1.06673	1.62477	0.325549	0.620671	0.388063	1.86103	2.35916	1.6052	1.56546	3.37475	2.79078	1.69751	4.8208	4.72981	2	9
GRMZM2G374309_T01	GRMZM2G374309	DUF26 receptor-like kinase	ProFITS	hormone metabolism and signaling; signaling	1.10414	1.05075	1.32268	1.31088	2.85849	1.13329	1.46541	2.97124	2.28587	1.78134	4.34901	2.53923	2.2794	6.58179	6.04016	2	9
GRMZM2G076943_T01	GRMZM2G076943	DUF26 receptor-like kinase	ProFITS	hormone metabolism and signaling; signaling	0.709626	0.791444	0.913074	1.0088	1.15786	1.17587	1.31929	2.93341	1.48862	1.67503	2.65218	1.66062	1.52561	4.95019	3.47467	2	7
GRMZM2G168976_T01	GRMZM2G168976	glutamate 5-kinase	maizeGDB	hormone metabolism and signaling; signaling	0.365812	0.207936	0.369289	0.0915207	0.250194	0.225916	0.131851	3.29226	0.645193	0.136258	1.88365	1.28003	0.242653	10.0155	5.01575	1	10
GRMZM2G051806_T01	GRMZM2G051806	hexokinase-1	MaizeSeqence	hormone metabolism and signaling; signaling	21.5918	19.1119	36.2509	18.6235	10.8197	18.8548	16.0622	40.1435	22.7455	19.3979	25.0537	34.1245	23.6088	43.0972	44.3613	6	5
GRMZM2G117378_T01_ext	GRMZM2G117378	homoserine kinase	maizeGDB	hormone metabolism and signaling; signaling	0.101188	0.125785	0.107607	0.128294	0.0886878	0.384502	0.167781	0.909005	0.613659	0.222073	2.30348	2.35344	0.310567	6.04934	8.2658	1	8
GRMZM2G038669_T01	GRMZM2G038669	homoserine kinase	MaizeGDB	hormone metabolism and signaling; signaling	1.55858	1.20329	1.52292	1.42275	0.609566	1.54621	0.638717	1.70277	1.07141	0.869633	0.565409	1.30869	0.889009	1.3095	1.75624	3	7
GRMZM2G084609_T01	GRMZM2G084609	inositol-tetrakisphosphate 1-kinase	maizeGDB	hormone metabolism and signaling; signaling	0.453105	0.0851362	0.438751	0.432435	0.137945	0.370011	0.597342	0.977687	1.21204	0.892344	0.642593	0.988159	1.15537	4.4723	1.72197	4	7
GRMZM2G071478_T01	GRMZM2G071478	kinase	ProFITS	hormone metabolism and signaling; signaling	1.38292	0.751417	2.20114	0.500384	0.163597	0.640177	0.375463	1.56908	0.818554	0.340487	1.2885	1.44609	0.341941	4.15214	5.495	2	7
GRMZM2G173965_T01	GRMZM2G173965	kinase	ProFITS	hormone metabolism and signaling; signaling	0.426033	0.400091	0.414673	0.297744	0.190546	0.406654	0.460207	0.515729	0.984336	0.809938	1.49921	1.80976	0.595194	5.96813	2.17186	4	7
GRMZM2G022514_T01	GRMZM2G022514	kinase	ProFITS	hormone metabolism and signaling; signaling	1.43415	0.608781	1.47004	1.52711	0.657484	1.61775	0.861454	2.80348	1.48799	1.00139	1.56568	1.77711	0.985727	3.06184	2.70052	2	9
GRMZM2G127650_T01	GRMZM2G127650	kinase	ProFITS	hormone metabolism and signaling; signaling	1.90341	0.943006	1.66196	2.24548	1.34047	1.38702	1.5781	4.08508	2.46028	1.83274	5.47191	3.88883	2.72705	10.0828	7.29671	2	9
GRMZM2G053111_T01	GRMZM2G053111	kinase	ProFITS	hormone metabolism and signaling; signaling	0.685473	0.332638	0.576332	0.47141	0.134258	0.295984	0.724331	1.3061	0.846796	0.763901	0.854119	0.81032	0.724471	2.30003	1.82329	4	7
GRMZM2G340048_T01	GRMZM2G340048	kinase	ProFITS	hormone metabolism and signaling; signaling	0.352173	0.341388	0.662968	0.379032	0.477532	0.417664	0.4402	1.38669	0.521701	0.682289	1.10325	0.875348	0.841054	1.61964	1.89656	4	7
GRMZM2G087625_T01	GRMZM2G087625	kinase	ProFITS	hormone metabolism and signaling; signaling	0.103064	0.146146	0.0697768	0.0840555	0.0225635	0.0262206	0.0259308	0.196222	0.0949007	0.0412662	0.112379	0.063802	0.110736	0.874273	0.178434	4	10
GRMZM2G041774_T01	GRMZM2G041774	kinase	ProFITS	hormone metabolism and signaling; signaling	1.16571	0.638527	1.08854	0.927834	0.277049	0.976415	0.795152	0.679285	0.882185	0.781784	0.798723	1.04621	0.821394	2.39572	1.4505	4	7
GRMZM2G413030_T01	GRMZM2G413030	kinase	ProFITS	hormone metabolism and signaling; signaling	0.345793	0.241054	0.226946	0.218703	0.119329	0.0872107	0.189638	0.76268	0.257673	0.197009	0.71777	0.467107	0.302582	0.457857	0.631642	4	10
GRMZM2G017164_T01	GRMZM2G017164	kinase	ProFITS	hormone metabolism and signaling; signaling	0.860567	1.17393	0.91956	1.00979	1.21737	1.49648	0.779861	1.1091	0.896282	0.681788	2.28163	0.928387	0.764859	1.58419	1.37755	3	7
GRMZM2G160619_T01	GRMZM2G160619	kinase	ProFITS	hormone metabolism and signaling; signaling	0.485149	0.384356	0.598592	0.500334	0.508702	0.721667	0.520772	1.50821	0.649187	0.632196	0.79264	0.753702	0.518926	0.993137	0.850032	4	10
GRMZM2G420882_T01	GRMZM2G420882	kinase	ProFITS	hormone metabolism and signaling; signaling	2.83539	1.12784	3.0698	2.34732	0.962858	1.93213	1.4036	2.79185	2.16053	1.30242	2.01908	2.42764	2.40405	2.31343	2.69572	2	7
GRMZM2G447989_T01_ext	GRMZM2G447989	kinase	ProFITS	hormone metabolism and signaling; signaling	1.95871	1.59213	2.34778	2.7595	1.33231	1.41392	1.89114	0.631592	1.24137	1.79777	0.860809	1.86285	2.60267	1.32336	1.95072	3	7
GRMZM2G359260_T01	GRMZM2G359260	kinase	ProFITS	hormone metabolism and signaling; signaling	0.512111	0.634389	0.808743	0.948141	0.181327	0.288246	0.855078	0.500947	0.646619	0.910697	0.462708	0.849567	0.761082	1.0784	0.643518	4	10
GRMZM2G119521_T01	GRMZM2G119521	kinase	ProFITS	hormone metabolism and signaling; signaling	2.6063	1.15441	2.63366	2.51582	1.03516	2.21118	3.44636	3.23114	3.75896	3.74298	1.99822	4.6878	4.81612	3.43565	4.03104	2	3
GRMZM2G093736_T01	GRMZM2G093736	lectin-like receptor kinase 7	MaizeSeqence	hormone metabolism and signaling; signaling	1.13346	0.765753	1.18501	1.04202	0.519185	0.988824	1.33167	4.0001	1.59118	1.71814	1.91257	1.8204	2.13851	4.08084	3.62422	2	9
GRMZM2G465165_T01	GRMZM2G465165	LRK	ProFITS	hormone metabolism and signaling; signaling	0.0420684	0.0441131	0.0169493	0.111614	0.0212276	0.0541857	0.0504976	0.325565	0.348533	0.104838	0.278757	0.42663	0.0747617	1.4796	1.75806	4	10
GRMZM2G443829_T01	GRMZM2G443829	LRK	ProFITS	hormone metabolism and signaling; signaling	0.0853733	0.133989	0.115152	0.0752191	0.068553	0.0512797	0.0697766	2.30129	0.713261	0.194045	1.64648	1.72585	0.320672	6.2734	5.80185	1	8
GRMZM2G438871_T01	GRMZM2G438871	LRK	ProFITS	hormone metabolism and signaling; signaling	0.486375	0.27734	0.920147	0.540637	0.451735	0.412676	0.482128	6.91972	2.55678	1.32258	5.81393	4.65135	1.17662	25.7101	18.5071	1	9
GRMZM2G054023_T01	GRMZM2G054023	LRK	ProFITS	hormone metabolism and signaling; signaling	0.016075	0.0106709	0.0315975	0.0412268	0.101387	0.137722	0.121062	1.45439	0.375949	0.341272	0.64797	0.942363	0.529363	2.27754	2.36426	4	10
GRMZM2G474153_T01	GRMZM2G474153	LRK	ProFITS	hormone metabolism and signaling; signaling	0.417213	0.364678	0.456148	0.514391	0.202826	0.453218	0.457044	1.53419	0.973054	0.754106	1.05913	0.885992	0.868739	2.89415	2.76642	4	10
GRMZM2G154766_T01	GRMZM2G154766	LRK	ProFITS	hormone metabolism and signaling; signaling	1.69507	0.55776	1.51301	1.26452	0.572916	0.840162	1.40545	0.624211	1.09064	1.22525	0.357625	0.796879	1.05585	0.789511	0.708027	3	7
GRMZM2G475948_T01	GRMZM2G475948	LRK 7	MaizeSeqence	hormone metabolism and signaling; signaling	0.513143	0.346757	0.416437	0.219525	0.221843	0.334217	0.341213	2.13872	1.05216	0.85977	2.41458	2.55423	1.39228	5.33986	5.67829	2	8
GRMZM2G079219_T01	GRMZM2G079219	LRK10L-2	ProFITS	hormone metabolism and signaling; signaling	0.418229	0.367208	0.461043	0.423615	0.5599	0.534858	0.321058	2.49839	1.07674	0.767604	2.04327	1.53733	0.712558	5.64191	3.58618	2	7
GRMZM2G053987_T02	GRMZM2G053987	MAP kinase	ProFITS	hormone metabolism and signaling; signaling	3.48606	3.04212	4.85883	2.74618	2.27463	2.38107	3.87911	14.0735	6.11735	5.8217	10.0596	8.94454	6.16937	28.4539	19.2247	11	3
GRMZM2G127141_T01	GRMZM2G127141	MAP kinase	MapMan	hormone metabolism and signaling; signaling	4.50785	2.40196	5.82149	6.63194	3.21523	3.95716	8.08758	15.1024	11.4666	9.79675	13.8324	11.6533	9.66257	21.7086	14.722	11	3
GRMZM2G344388_T01	GRMZM2G344388	MAPK	ProFITS	hormone metabolism and signaling; signaling	1.27972	0.489123	0.941387	1.15489	0.153814	0.572538	1.8785	4.08761	4.21327	2.62552	4.0591	4.36819	3.04649	13.1365	10.882	1	9
GRMZM2G163709_T03_ext	GRMZM2G163709	MAPK	MapMan	hormone metabolism and signaling; signaling	2.72262	1.28712	1.26583	1.36227	1.53955	1.9847	6.08277	11.7271	7.58232	9.44229	15.6112	13.6881	9.36935	36.8201	19.998	11	9
GRMZM2G316007_T01	GRMZM2G316007	MAPK	MapMan	hormone metabolism and signaling; signaling	12.7686	4.95812	8.66919	7.32719	2.69989	6.33053	4.58942	2.36256	5.52793	6.0324	1.80115	4.27536	5.32787	6.37756	4.56655	2	3
GRMZM2G400470_T01	GRMZM2G400470	MAPKK	ProFITS	hormone metabolism and signaling; signaling	6.81625	6.37797	6.26633	4.38853	6.75693	6.0999	6.86868	11.3413	7.75395	6.33319	10.6655	8.36215	6.12102	18.6828	14.9849	10	3
GRMZM2G004932_T01	GRMZM2G004932	phosphofructokinase (PFK)	MapMan	hormone metabolism and signaling; signaling	12.141	7.89937	13.8968	12.1474	17.3801	12.7614	15.9789	19.4545	15.7056	18.6929	23.5142	22.5919	18.6768	22.3678	36.0569	7	2
GRMZM2G334181_T01	GRMZM2G334181	protein kinase	MaizeSeqence	hormone metabolism and signaling; signaling	1.76031	1.21624	1.52501	0.21508	1.17696	0.38549	1.34883	26.8721	10.6071	5.77988	27.7148	31.4007	4.2101	147.332	156.35	11	1
GRMZM2G026151_T01	GRMZM2G026151	protein kinase	MaizeSeqence	hormone metabolism and signaling; signaling	0.52364	0.553559	0.942972	0.672611	0.397853	0.839245	0.902927	3.28767	1.9962	1.63027	3.33371	2.68944	1.62025	7.43533	7.48473	2	9
GRMZM2G024024_T01	GRMZM2G024024	protein kinase	MaizeSeqence	hormone metabolism and signaling; signaling	2.50914	2.80661	2.60628	2.18342	1.71861	2.7208	2.5247	6.99662	3.51873	2.18076	5.99146	4.48141	3.52098	10.6439	9.54626	12	3
GRMZM2G325650_T01	GRMZM2G325650	protein kinase Kelch repeat:Kelch	MaizeSeqence	hormone metabolism and signaling; signaling	4.40343	2.94075	4.39879	2.65606	1.20833	2.64739	4.03505	3.33918	4.6822	3.28379	1.39991	4.41525	2.72977	4.89312	4.44849	2	3
GRMZM2G062772_T01	GRMZM2G062772	putative calcium/calmodulin dependent protein kinase	MaizeSeqence	hormone metabolism and signaling; signaling	2.63529	1.05401	2.00594	2.22398	1.10963	2.81563	2.20636	1.91326	2.42125	2.23092	0.873022	3.48065	2.58482	1.69702	2.229	3	7
GRMZM2G008714_T01	GRMZM2G008714	pyruvate kinase (PK)	MapMan	hormone metabolism and signaling; signaling	10.2751	8.0041	13.018	12.7593	12.5094	11.3333	10.5914	18.8702	10.6824	11.1828	17.9509	18.0203	11.3746	32.7324	30.3112	10	2
GRMZM2G003883_T01	GRMZM2G003883	pyruvate kinase (PK)	MapMan	hormone metabolism and signaling; signaling	36.2385	23.2391	43.5915	44.4701	41.1181	38.9587	44.377	68.5608	58.8422	55.0306	81.5208	80.1475	48.1322	115.543	118.63	6	5
GRMZM2G066290_T01	GRMZM2G066290	pyruvate kinase (PK)	MapMan	hormone metabolism and signaling; signaling	15.4923	13.2188	22.9069	28.2117	17.0534	29.0155	43.0018	37.8655	40.6296	51.6144	30.1784	49.6455	54.1931	26.221	44.2986	6	5
GRMZM2G101245_T01	GRMZM2G101245	receptor-like cytoplasminc kinase	ProFITS	hormone metabolism and signaling; signaling	1.78539	1.26914	1.57034	1.56457	0.853667	1.1236	1.43363	1.46725	1.64972	1.48133	2.93753	2.26705	1.29678	7.99495	7.49392	2	9
GRMZM2G175164_T01	GRMZM2G175164	receptor-like cytoplasminc kinase	ProFITS	hormone metabolism and signaling; signaling	0.323769	0.3208	0.502258	0.889798	0.141788	0.612929	0.514717	0.475893	0.521213	0.660202	0.854776	1.12434	0.867726	3.41398	2.40491	4	10
GRMZM2G304897_T01	GRMZM2G304897	receptor-like protein kinase	MaizeSeqence	hormone metabolism and signaling; signaling	0.77877	0.411221	1.05637	0.690747	0.497279	1.0088	0.772883	3.86006	1.37758	0.852136	3.29822	3.23275	1.50113	10.2676	7.73428	2	9
GRMZM2G086869_T03	GRMZM2G086869	riboflavin kinase	maizeGDB	hormone metabolism and signaling; signaling	0.22548	0.0273759	0.843942	0.170134	0.40482	1.11232	0.727067	4.40189	3.18216	0.67323	6.84941	6.57632	1.4099	30.5176	21.008	1	9
GRMZM2G086869_T02	GRMZM2G086869	riboflavin kinase	maizeGDB	hormone metabolism and signaling; signaling	0.771552	0.982107	0.759708	1.14053	0.106616	0.286073	1.47853	4.42963	3.27041	2.57465	9.25726	8.84724	2.23819	26.6227	18.245	1	9
GRMZM2G135132_T01	GRMZM2G135132	ribokinase	MaizeGDB	hormone metabolism and signaling; signaling	13.2564	11.7566	16.0574	18.7353	18.0345	19.4042	15.1601	34.6339	20.4946	15.2981	21.0038	22.3904	20.4515	37.9061	34.4012	6	2
GRMZM2G134332_T01	GRMZM2G134332	Ribosomal Protein S6 Kinase	ProFITS	hormone metabolism and signaling; signaling	1.96583	1.22768	1.90552	4.62556	1.62644	4.543	6.18262	4.05567	5.99945	6.79083	1.93631	5.44202	6.96139	1.56292	3.49979	3	3
GRMZM2G019567_T01	GRMZM2G019567	Ribosomal Protein S6 Kinase	ProFITS	hormone metabolism and signaling; signaling	0.675471	0.276987	0.774285	0.833688	0.643913	0.713389	1.09461	1.86462	1.77757	1.12849	2.01042	1.61324	1.27999	5.18703	2.64745	2	7
GRMZM2G026406_T01	GRMZM2G026406	serine/threonine kinase-like protein	MaizeSeqence	hormone metabolism and signaling; signaling	0.196495	0.103891	0.1666	0.140444	0.0906089	0.20078	0.312478	1.29379	0.935262	0.329245	1.16547	1.63096	0.546174	2.84331	4.71234	4	8
GRMZM2G068151_T01	GRMZM2G068151	serine/threonine-protein kinase NAK	MaizeSeqence	hormone metabolism and signaling; signaling	4.97851	6.81359	5.66427	5.43517	7.81283	7.18148	6.32933	11.7879	6.59216	6.01508	11.2246	7.18775	5.90638	21.7859	15.396	10	3
GRMZM5G852177_T01	GRMZM5G852177	serine/threonine-protein kinase receptor	MaizeSeqence	hormone metabolism and signaling; signaling	0.310521	0.299906	0.468569	0.251595	0.519574	0.291459	0.348225	2.86	0.809893	1.40789	1.27646	1.87871	1.98991	5.15677	3.29784	2	7
GRMZM2G056732_T02_ext	GRMZM2G056732	serine/threonine-protein kinase SnRK2.2	MaizeSeqence	hormone metabolism and signaling; signaling	36.7422	26.6183	33.3368	19.3959	15.6428	18.6794	18.2636	28.8454	22.152	18.7315	22.0339	25.8456	17.8145	42.4471	33.2124	6	5
GRMZM2G059740_T01_ext	GRMZM2G059740	S-locus receptor-like protein kinase	ProFITS	hormone metabolism and signaling; signaling	0.0760893	0.241452	0.28212	0.402331	0.668205	0.456141	0.350352	2.48787	0.884736	1.06324	3.19154	2.42455	0.703103	8.42382	5.42616	2	8
GRMZM2G076212_T01	GRMZM2G076212	S-locus receptor-like protein kinase	ProFITS	hormone metabolism and signaling; signaling	0.85202	1.38377	0.992711	1.47757	0.862471	1.38151	0.907417	1.31532	0.77906	0.915333	2.82861	1.36978	1.01211	5.79866	4.09542	2	9
GRMZM2G406601_T01	GRMZM2G406601	S-locus receptor-like protein kinase	ProFITS	hormone metabolism and signaling; signaling	2.23697	0.887599	2.97743	2.51194	1.0491	1.25697	1.59619	4.67964	3.41238	1.92269	3.6608	4.54036	2.27094	5.22072	9.13519	2	9
GRMZM2G009166_T01	GRMZM2G009166	S-locus receptor-like protein kinase	ProFITS	hormone metabolism and signaling; signaling	1.93227	1.04965	1.86216	3.25328	1.30709	1.88331	1.67659	2.94978	2.2893	2.02042	4.44015	2.90583	1.79939	9.41358	6.18415	2	9
TCONS_00024097	GRMZM2G113158	S-locus receptor-like protein kinase	ProFITS	hormone metabolism and signaling; signaling	3.16952	1.57502	1.56511	2.21936	0.525349	0.650279	2.46268	6.5387	4.1764	3.82749	5.38595	4.38193	4.20541	12.2716	10.5768	1	9
GRMZM2G052067_T01	GRMZM2G052067	SNF1-related Protein Kinase	ProFITS	hormone metabolism and signaling; signaling	0.907592	0.283383	0.571812	0.870126	0.292993	0.585774	1.19294	0.948328	0.913122	0.797184	0.498838	0.913095	1.03984	0.302176	0.552371	3	7
GRMZM2G025459_T01	GRMZM2G025459	SNF1-related protein kinase regulatory subunit beta-1	MaizeSeqence	hormone metabolism and signaling; signaling	2.22399	1.99249	3.22772	1.77105	0.818544	1.05745	1.02224	10.1594	4.57008	3.22551	7.85348	6.80095	3.00198	29.2906	17.6172	11	9
GRMZM2G017334_T01	GRMZM2G017334	uridine kinase	MaizeGDB	hormone metabolism and signaling; signaling	0.821758	1.34141	0.432522	1.12408	2.41775	1.01195	0.993716	0.511146	0.757435	1.44998	2.70768	1.26126	1.70869	3.77572	2.37151	2	7
GRMZM2G433579_T01	GRMZM2G433579	WAK kinase	ProFITS	hormone metabolism and signaling; signaling	2.09315	1.02074	2.00789	2.26393	1.74247	2.47494	2.89075	4.31691	2.89289	2.62606	3.21512	3.65841	4.06128	8.63595	7.46274	2	9
GRMZM5G832149_T02	GRMZM5G832149	WAK2 - OsWAK receptor-like cytoplasmic kinase (OsWAK-RLCK)	MaizeSeqence	hormone metabolism and signaling; signaling	0.51974	0.248134	0.557711	0.208432	0.377256	0.217791	0.43873	1.80291	0.973832	0.935621	1.65416	1.25319	0.972642	3.52218	3.31209	2	7
GRMZM2G359986_T01	GRMZM2G359986	WAK kinase	ProFITS	hormone metabolism and signaling; signaling	0.83592	0.474131	1.705	0.80365	0.476736	0.455226	1.03662	9.9246	4.55526	1.56646	6.24672	5.74198	1.82527	22.0296	20.1362	1	9
GRMZM2G073860_T01	GRMZM2G073860	acid phosphatase	maizeGDB	hormone metabolism and signaling; signaling	8.31236	7.17278	10.7127	9.02717	7.05207	7.81052	7.61729	51.1281	21.2537	10.0725	26.0598	25.9472	13.9137	54.9469	50.8239	6	2
GRMZM5G868679_T01	GRMZM5G868679	acid phosphatase	maizeGDB	hormone metabolism and signaling; signaling	13.3541	11.8243	16.0441	12.918	9.12051	11.0103	12.7001	44.942	20.4452	14.6963	28.4375	21.4224	18.702	41.9519	38.6106	6	2
GRMZM2G157027_T01	GRMZM2G157027	acid phosphatase	MaizeGDB	hormone metabolism and signaling; signaling	2.57984	2.22538	3.36488	3.17505	1.47423	2.2298	3.71482	6.80663	4.85812	5.21611	4.32445	6.70772	6.05591	11.3766	8.92859	12	3
GRMZM2G136453_T01	GRMZM2G136453	acid phosphatase	MaizeGDB	hormone metabolism and signaling; signaling	1.32352	1.0072	1.23108	2.239	1.21071	2.36416	1.35968	4.61923	1.91634	1.23165	1.49664	1.57828	2.09256	2.0116	1.25144	2	7
GRMZM2G134054_T01	GRMZM2G134054	acid phosphatase	MaizeGDB	hormone metabolism and signaling; signaling	38.468	26.9394	40.9014	64.9687	22.6996	40.6516	64.9893	53.6162	66.738	62.5553	45.4641	78.9662	83.4709	85.5738	84.3638	6	5
GRMZM2G159660_T01	GRMZM2G159660	alkaline phosphatase D	MaizeSeqence	hormone metabolism and signaling; signaling	3.00902	2.70725	1.31293	2.65077	2.60625	1.89101	2.46031	3.53093	2.17269	2.4123	2.95035	2.19453	2.67998	6.50839	5.53592	2	9
GRMZM5G836174_T02	GRMZM5G836174	phosphatase	MapMan	hormone metabolism and signaling; signaling	5.60825	6.6706	5.58221	2.83637	2.49153	1.99318	4.16489	6.89155	7.00293	4.07813	14.3346	9.02586	8.14597	31.3018	24.9392	11	3
GRMZM5G881649_T01	GRMZM5G881649	phosphatase	MapMan	hormone metabolism and signaling; signaling	0.361776	0.244025	0.793261	0.86671	0.403366	0.770727	1.33515	3.08832	1.54804	1.4077	1.46533	2.60206	1.55768	2.14617	3.97659	2	9
GRMZM2G087896_T02	GRMZM2G087896	phosphatase	MapMan	hormone metabolism and signaling; signaling	15.925	11.5654	16.4546	19.9279	9.17291	16.828	21.4378	15.3285	20.4303	20.7122	9.26817	17.6242	16.9045	8.88528	14.2669	10	2
GRMZM2G015908_T01	GRMZM2G015908	phosphatase	MapMan	hormone metabolism and signaling; signaling	26.9442	20.7504	32.9427	28.7218	11.7847	18.0367	54.5059	35.2269	79.2468	53.6748	39.6416	108.177	93.8779	59.789	89.8467	6	5
GRMZM2G152477_T01	GRMZM2G152477	phosphatase	MapMan	hormone metabolism and signaling; signaling	61.5371	35.9617	65.11	87.6616	63.0002	69.9785	126.621	46.3162	127.01	115.367	44.9588	116.719	110.504	40.0288	93.5412	7	4
GRMZM2G315848_T01	GRMZM2G315848	phosphatase	MapMan	hormone metabolism and signaling; signaling	8.22592	4.77179	8.82818	9.66955	4.02344	5.55835	7.4099	10.0772	9.11761	7.7039	7.9491	10.3388	9.51314	9.87819	9.48631	12	3
GRMZM2G355572_T01	GRMZM2G355572	phospholipase A(2)	MaizeGDB	hormone metabolism and signaling; signaling	4.80104	6.71458	5.67178	1.92472	1.12218	1.75687	8.37146	5.89666	12.0576	7.586	14.1891	4.06426	8.87443	7.8921	5.89236	12	3
GRMZM2G396674_T01	GRMZM2G396674	phospholipase A(2)	MaizeGDB	hormone metabolism and signaling; signaling	5.5039	2.15505	3.68406	6.33597	2.12253	5.354	3.45623	1.69652	3.50636	3.34025	1.46109	3.64976	3.60035	1.8092	2.32121	3	3
GRMZM5G806182_T01_ext	GRMZM5G806182	phospholipase A2	MaizeGDB	hormone metabolism and signaling; signaling	10.0291	13.9744	13.2458	6.20722	3.05759	4.69329	4.29941	13.4481	9.00665	9.54047	25.6959	13.8579	16.4916	16.3158	15.3594	11	2
GRMZM2G442551_T01_ext	GRMZM2G442551	phospholipase D	MaizeGDB	hormone metabolism and signaling; signaling	13.1992	6.91541	14.8119	18.4578	8.35085	13.7604	12.1747	6.34827	13.9473	10.471	7.35265	15.7605	15.8187	9.1564	13.095	12	2
GRMZM2G157727_T02	GRMZM2G157727	phytochromeA1 (phyA1)	CoGe	hormone metabolism and signaling; signaling	0.44127	0.996571	0.69972	1.20539	1.05948	1.56765	2.74755	5.00991	4.17367	3.23581	4.07686	3.39318	3.68738	15.8505	5.16804	2	9
GRMZM2G122715_T02_ext	GRMZM2G122715	calcium sensing receptor	MaizeSeqence	hormone metabolism and signaling; signaling	0.591814	0.553736	0.538669	0.247142	0.167034	0.19999	1.31816	1.94465	1.87431	1.55574	1.40104	2.20816	1.24943	4.73807	4.01864	2	8
GRMZM2G152432_T01	GRMZM2G152432	calmodulin	MaizeSeqence	hormone metabolism and signaling; signaling	0.913425	0.459311	1.27157	1.2093	0.884383	1.45113	1.2655	1.7048	1.96901	1.25949	1.38751	1.85489	1.29191	3.66068	3.56362	2	9
GRMZM2G056467_T01	GRMZM2G056467	calmodulin binding protein	MaizeSeqence	hormone metabolism and signaling; signaling	2.88156	1.41182	3.40632	1.63266	1.33722	1.81317	1.98443	7.49072	8.65816	2.97591	7.8345	9.07264	2.37861	29.5305	26.8667	11	9
GRMZM2G031876_T01	GRMZM2G031876	calmodulin binding protein	MaizeSeqence	hormone metabolism and signaling; signaling	0.273815	0.111395	0.398837	0.00865516	0.126525	0.00766816	0.196224	1.87958	0.0979526	0.385574	4.83415	1.40751	0.487321	7.058	2.99912	1	10
GRMZM2G467184_T01	GRMZM2G467184	calmodulin-like protein 1	MaizeSeqence	hormone metabolism and signaling; signaling	21.0542	17.7436	21.0313	18.7171	11.9303	17.4823	21.1513	23.4516	23.3384	19.806	28.5745	25.6473	19.2984	47.0591	43.2728	6	2
GRMZM2G050764_T01	GRMZM2G050764	calmodulin-related protein 2, touch-induced	MaizeSeqence	hormone metabolism and signaling; signaling	10.6849	5.72106	9.23178	8.1556	4.52529	5.18438	15.4823	14.362	32.7047	13.7478	15.1181	23.2177	15.1578	16.9248	26.4276	11	2
GRMZM2G033846_T01	GRMZM2G033846	caltractin	MaizeSeqence	hormone metabolism and signaling; signaling	9.67944	6.35945	10.8733	9.872	4.58925	8.33625	8.70024	16.4366	13.1064	10.5	70.7071	15.3572	9.98192	109.589	36.8248	6	2
GRMZM2G459663_T01	GRMZM2G459663	EF hand family protein	MaizeSeqence	hormone metabolism and signaling; signaling	2.28719	0.655117	1.93779	1.30421	1.27193	1.82438	3.08741	10.0599	14.4617	5.02763	16.364	13.746	5.2227	39.8998	33.4437	11	9
TCONS_00044377	GRMZM2G053833	EF hand family protein	MaizeSeqence	hormone metabolism and signaling; signaling	2.12676	1.166	1.32829	1.28255	0.702727	1.3553	2.42928	4.43629	7.53166	3.13598	10.5981	10.5342	3.7617	25.1865	21.4028	11	9
GRMZM2G062121_T01	GRMZM2G062121	G-protein	MapMan	hormone metabolism and signaling; signaling	0.715768	0.898639	0.649253	2.36868	0.753203	1.661	1.08255	1.94381	0.983599	0.532656	31.6948	2.05671	0.636878	44.4387	11.3329	1	9
GRMZM2G016290_T01	GRMZM2G016290	G-protein	MapMan	hormone metabolism and signaling; signaling	6.32793	5.12527	7.88874	3.28028	2.52389	1.86512	3.34296	6.39614	4.52574	3.67418	6.50324	6.05857	5.01651	23.2158	22.9306	11	3
GRMZM2G055469_T01	GRMZM2G055469	G-protein	MapMan	hormone metabolism and signaling; signaling	3.05046	2.45685	4.2855	1.81201	1.36058	1.8732	1.69598	3.0688	2.57658	2.1185	2.51391	3.03476	2.41496	8.3338	6.83627	2	9
GRMZM2G382413_T01	GRMZM2G382413	G-protein	MapMan	hormone metabolism and signaling; signaling	1.75215	2.42831	1.4313	1.26246	2.44232	1.76357	0.914913	1.18834	0.737652	0.827857	1.66848	0.664855	0.786499	1.91602	1.97741	3	7
GRMZM2G005652_T01	GRMZM2G005652	G-protein	MapMan	hormone metabolism and signaling; signaling	9.28947	11.7791	10.0448	8.2524	11.154	9.18078	4.13927	7.50633	4.1051	5.65787	10.3396	4.43304	4.05176	12.463	6.62576	10	3
GRMZM2G028900_T01	GRMZM2G028900	G-protein	MapMan	hormone metabolism and signaling; signaling	9.59141	11.2328	12.0591	11.8948	16.9036	14.4267	12.1805	16.3888	13.1551	12.4729	22.6302	12.2643	11.7999	20.0473	12.7659	7	2
GRMZM2G013318_T01	GRMZM2G013318	G-protein	MapMan	hormone metabolism and signaling; signaling	120.926	159.408	110.001	127.407	202.871	168.606	62.2182	73.8917	57.3658	59.9254	118.905	42.0372	41.5789	55.3914	40.9043	8	4
GRMZM2G156986_T01	GRMZM2G156986	G-protein	MapMan	hormone metabolism and signaling; signaling	25.8019	35.6943	26.2731	23.025	40.7187	32.4634	14.3306	19.9422	14.923	13.5565	26.3281	10.8005	11.873	15.1108	13.3273	7	2
GRMZM2G397190_T01	GRMZM2G397190	G-protein	MapMan	hormone metabolism and signaling; signaling	5.66262	2.5547	5.19737	4.02476	1.25355	4.0318	4.47272	2.24135	4.65843	5.04544	1.73813	4.44863	3.10041	3.07614	4.13292	3	3
GRMZM2G027344_T01	GRMZM2G027344	G-protein	MapMan	hormone metabolism and signaling; signaling	0.78121	0.872279	0.579718	0.61231	0.723421	0.933469	0.660058	1.82916	1.39903	1.23642	1.03834	2.0179	1.38505	2.6896	2.36951	2	7
GRMZM2G060817_T02	GRMZM2G060817	G-protein	MapMan	hormone metabolism and signaling; signaling	5.6601	7.48592	5.67893	6.51841	14.7998	8.87478	6.60351	7.00671	6.33659	6.55473	9.26173	5.06606	5.56022	5.65797	4.897	10	3
GRMZM2G302233_T01	GRMZM2G302233	G-protein	MapMan	hormone metabolism and signaling; signaling	1.43568	3.56708	1.95146	2.05122	4.5603	3.19857	1.51122	1.1696	1.91978	1.30984	2.26518	1.50672	1.48811	0.481963	1.45685	3	7
GRMZM2G080139_T01	GRMZM2G080139	G-protein	MapMan	hormone metabolism and signaling; signaling	1.57409	2.17129	1.43452	1.70576	3.64582	2.19741	1.44832	0.984212	1.38038	1.58884	1.14196	1.21537	1.43302	0.96322	1.04833	3	7
GRMZM2G144868_T01	GRMZM2G144868	G-protein	MapMan	hormone metabolism and signaling; signaling	28.4856	34.806	28.9118	26.2959	55.4576	33.9133	16.5405	8.84916	14.2061	15.5409	18.9529	11.4335	14.1776	11.6385	11.7751	7	2
GRMZM2G146115_T01	GRMZM2G146115	G-protein	MapMan	hormone metabolism and signaling; signaling	39.4146	60.4711	37.0041	38.416	80.6251	54.3725	34.3655	32.0946	35.7856	33.205	43.6122	30.7602	33.347	29.2131	36.979	8	5
GRMZM2G117507_T01	GRMZM2G117507	G-protein	MapMan	hormone metabolism and signaling; signaling	17.2935	20.4367	15.7104	13.8406	27.2142	19.2961	13.1531	11.1326	14.7437	13.8518	13.6718	11.3183	10.9474	6.84434	11.5471	10	2
GRMZM2G077662_T01	GRMZM2G077662	G-protein	MapMan	hormone metabolism and signaling; signaling	3.85733	5.59002	3.68978	3.83664	7.45085	4.45761	3.27817	2.25133	2.90338	1.95362	2.73461	2.27355	3.13867	1.69031	2.34839	3	3
GRMZM2G140602_T01	GRMZM2G140602	G-protein	MapMan	hormone metabolism and signaling; signaling	45.1267	62.6056	43.443	46.2346	87.1301	73.4093	29.6558	30.0657	29.955	26.5428	40.2095	21.0583	19.8093	16.1983	18.3585	7	5
GRMZM2G590033_T01	GRMZM2G590033	G-protein	MapMan	hormone metabolism and signaling; signaling	8.50312	8.59841	8.55122	8.09195	14.6856	10.4369	9.70013	9.93959	10.7316	9.14563	12.7307	9.39252	9.51687	10.8946	10.6764	10	2
GRMZM2G040477_T01	GRMZM2G040477	G-protein	MapMan	hormone metabolism and signaling; signaling	220.943	173.249	250.055	261.61	148.734	229.751	253.707	331.585	272.778	254.452	256.86	267.609	288.884	256.162	304.38	9	6
GRMZM2G023436_T02	GRMZM2G023436	G-protein	MapMan	hormone metabolism and signaling; signaling	9.9473	6.42358	11.5223	7.75468	3.82624	5.71799	9.40565	7.87528	9.30693	7.6382	6.93302	8.63276	7.17135	8.49775	10.1234	12	3
GRMZM2G147862_T01	GRMZM2G147862	G-protein	MapMan	hormone metabolism and signaling; signaling	19.5989	20.3751	21.6939	15.2375	7.47856	13.4369	12.7431	14.1438	13.6216	15.1894	10.0761	13.5279	12.7673	13.219	14.88	10	2
GRMZM2G165987_T03	GRMZM2G165987	G-protein	MapMan	hormone metabolism and signaling; signaling	8.62233	6.58836	10.0856	9.78805	4.48924	7.14701	7.83485	10.3744	10.3516	7.85715	6.95346	11.9293	10.6189	16.8571	13.8228	11	2
GRMZM2G001953_T01	GRMZM2G001953	GTPase protein	MaizeSeqence	hormone metabolism and signaling; signaling	56.5402	58.0451	51.6284	61.6016	63.9991	55.0237	36.2612	11.9284	18.0822	25.0147	32.4849	18.183	20.1792	17.9354	16.0538	7	2
GRMZM2G355752_T01	GRMZM2G355752	light signaling gene	MapMan	hormone metabolism and signaling; signaling	6.77057	6.49853	7.72668	5.00957	2.68982	4.08797	16.5442	7.12445	16.7295	11.0579	6.34396	18.1398	17.5682	7.61389	14.3319	12	2
GRMZM2G063806_T01	GRMZM2G063806	light signaling gene	MapMan	hormone metabolism and signaling; signaling	4.00573	5.27316	3.60754	4.16779	7.42927	6.0961	3.20135	2.39206	1.71817	2.85	3.71242	2.51649	3.21635	1.36337	1.95429	12	7
GRMZM2G030116_T01	GRMZM2G030116	light signaling gene	MapMan	hormone metabolism and signaling; signaling	1.22573	0.858924	0.839978	1.52222	0.873579	1.03331	1.9832	0.808736	1.2793	1.16159	0.56112	1.2853	1.67765	0.496683	1.35109	3	7
GRMZM2G153152_T01	GRMZM2G153152	light signaling gene	MapMan	hormone metabolism and signaling; signaling	1.14551	0.677906	0.883067	1.35307	1.08458	0.890551	1.43635	0.265889	0.976883	0.946959	0.876693	1.04552	1.17432	0.717951	0.578989	3	7
GRMZM2G425728_T01	GRMZM2G425728	light signaling gene	MapMan	hormone metabolism and signaling; signaling	0.82964	0.417035	0.825589	0.320705	0.24665	0.318017	1.21218	0.135341	0.606885	0.812432	0.461683	0.540071	0.647041	0.239428	0.547716	5	10
GRMZM2G153769_T01	GRMZM2G153769	light signaling gene	MapMan	hormone metabolism and signaling; signaling	18.7206	25.9287	21.387	18.9278	34.7854	25.0577	16.4203	16.1215	14.678	15.7542	20.2052	14.2445	15.5664	10.8977	13.2099	10	2
GRMZM2G162109_T01	GRMZM2G162109	light signaling gene	MapMan	hormone metabolism and signaling; signaling	11.5625	9.5003	9.71307	10.7224	5.24542	8.56886	10.8451	9.22604	11.8493	7.73882	7.47387	10.1174	9.28087	8.21045	9.13224	12	2
GRMZM2G359892_T01	GRMZM2G359892	light signaling gene	MapMan	hormone metabolism and signaling; signaling	5.40164	3.87288	4.60208	5.02452	2.32892	5.30012	6.09133	4.47214	8.15452	4.17808	4.0288	6.66975	5.82854	3.45626	6.74689	2	3
GRMZM2G070167_T01	GRMZM2G070167	light-induced protein 1-like	MaizeSeqence	hormone metabolism and signaling; signaling	2.19158	1.0745	2.20826	4.7301	1.0364	2.33787	2.52019	1.07179	2.9293	1.83139	0.118832	2.51186	1.92473	0.828487	1.59787	3	7
GRMZM2G077463_T01	GRMZM2G077463	signal peptidase complex subunit 3	MaizeSeqence	hormone metabolism and signaling; signaling	100.675	95.7474	73.9773	76.0682	107.666	80.1182	90.7095	37.3423	61.8845	63.9168	47.7237	42.8791	46.7574	39.4493	44.4661	8	4
GRMZM2G301663_T01	GRMZM2G301663	signaling related gene	MapMan	hormone metabolism and signaling; signaling	68.1205	82.707	71.7283	71.14	56.6928	79.1981	100.407	81.7559	94.2491	114	74.3471	76.8633	101.978	59.2552	73.0069	8	4
GRMZM2G171394_T01	GRMZM2G171394	signaling related gene	MapMan	hormone metabolism and signaling; signaling	6.85961	6.54824	5.93668	5.56038	3.53174	4.57552	4.64519	3.72998	4.38221	3.43005	2.19778	3.62335	5.26584	1.57503	2.96474	12	3
GRMZM2G095164_T01	GRMZM2G095164	signaling related gene	MapMan	hormone metabolism and signaling; signaling	7.36234	4.35344	5.66147	4.17334	2.46878	3.03047	5.31818	2.34022	5.13795	3.90503	1.83835	3.83038	4.16437	0.97996	1.98967	12	7
GRMZM2G332259_T01	GRMZM2G332259	signaling related gene	MapMan	hormone metabolism and signaling; signaling	31.7072	29.1111	29.8598	19.0812	8.37901	19.2813	17.6396	10.6099	18.3615	13.0098	8.07426	13.7307	15.2388	8.89329	8.7453	10	2
GRMZM2G095039_T01	GRMZM2G095039	signaling related gene	MapMan	hormone metabolism and signaling; signaling	27.857	31.1314	30.6696	31.1564	13.1441	26.1648	34.887	24.3108	34.1145	22.7417	19.6007	31.4074	37.2749	26.6895	33.2726	10	5
GRMZM2G423959_T01	GRMZM2G423959	signaling related gene	MapMan	hormone metabolism and signaling; signaling	7.07245	3.77767	5.38381	6.97539	2.01854	3.87384	5.71741	4.16876	6.34151	4.7938	2.18622	5.01035	3.50338	4.9387	5.49288	2	3
GRMZM2G424509_T01	GRMZM2G424509	signalling related protein	MapMan	hormone metabolism and signaling; signaling	15.6808	11.7618	11.1867	7.85875	3.7407	7.71527	6.64074	3.39225	3.5797	4.71055	2.59156	3.22685	2.19724	4.76247	8.36447	12	3
GRMZM2G141277_T01	GRMZM2G141277	stem 28 kDa glycoprotein	MaizeSeqence	hormone metabolism and signaling; signaling	2.45308	1.84663	4.63631	2.51334	1.24616	1.54686	4.43317	1.82827	3.08729	3.109	0.840313	1.71958	4.03554	0.47851	0.862722	3	7
GRMZM2G108474_T01	GRMZM2G108474	translationally-controlled tumor protein homolog (TCTP)	MaizeSeqence	hormone metabolism and signaling; signaling	3411.22	830.006	2290.81	2473.25	850.917	2011.46	2347.19	637.172	1854.21	1862.01	571.189	1497.43	1008.13	404.866	969.974	9	6
GRMZM2G367701_T01	GRMZM2G367701	xylem cysteine proteinase 2	MaizeSeqence	hormone metabolism and signaling; signaling	0.113247	0.401273	0.113142	0.119292	0.0179161	0.101294	0.150233	0.223396	0.0766601	0.0916455	0.170852	0.116567	0.178603	0.981915	0.788604	4	10
GRMZM5G809869_T01	GRMZM5G809869	30S ribosomal protein S2, chloroplastic	MaizeSeqence	transcription and RNA processing	3.44966	3.78373	1.11081	0.974996	0.450537	2.25362	0	0	0	0	0	0.0220726	0	0	0
GRMZM5G838396_T01	GRMZM5G838396	30S ribosomal protein S3, chloroplastic	MaizeSeqence	transcription and RNA processing	6.65117	8.24172	3.33272	3.23881	3.05279	8.44884	0.0674769	0	0.0443239	0.0738807	0	0.0617616	0	0	0.0498557		11
GRMZM5G877815_T01	GRMZM5G877815	40S ribosomal protein S27a	MaizeSeqence	transcription and RNA processing	1.60079	1.18455	1.60976	3.14067	2.10964	2.03135	3.96803	4.40209	4.42995	3.93916	5.51377	7.07592	5.85669	12.9142	9.34861	2	9
GRMZM2G124143_T01	GRMZM2G124143	40S ribosomal protein S28	MaizeSeqence	transcription and RNA processing	150.846	51.4474	111.542	111.343	56.6042	74.8733	170.807	76.6532	166.789	130.86	56.039	119.478	73.2472	49.1944	81.6424	8	4
GRMZM2G108348_T01	GRMZM2G108348	40S ribosomal protein S9	MaizeSeqence	transcription and RNA processing	915.215	430.054	587.052	623.162	284.167	565.206	218.91	166.973	265.18	242.391	130.829	236.883	178.432	139.603	194.786	9	6
GRMZM5G887054_T01	GRMZM5G887054	60S ribosomal protein L19 Fragment	MaizeSeqence	transcription and RNA processing	848.754	462.625	594.364	760.877	556.968	717.646	716.779	278.868	487.823	510.751	376.282	404.815	277.573	220.329	276.535	9	6
GRMZM2G126194_T01	GRMZM2G126194	ABI21	GRASSIUS	transcription and RNA processing	9.11195	5.80746	6.54614	7.97911	3.63259	3.62821	4.47314	5.38444	6.8072	4.3201	1.65783	4.91888	6.24105	2.55983	3.98349	12	3
GRMZM2G018336_T01	GRMZM2G018336	ABI3/VP1-related B3-domain-containing transcription factor	MapMan	transcription and RNA processing	5.95935	4.14961	6.84973	5.73264	2.66398	4.57633	4.28368	2.84779	6.1407	5.10723	4.69209	4.07353	2.95946	5.97362	5.29896	12	3
GRMZM2G174610_T01	GRMZM2G174610	ABI45	GRASSIUS	transcription and RNA processing	7.03936	8.40622	6.44171	5.39182	6.96961	6.71011	4.38779	2.14137	3.28954	3.10209	2.7588	3.08143	2.92283	2.57477	2.67404	12	3
GRMZM2G110952_T12	GRMZM2G110952	alfin-like family gene	ProFITS	transcription and RNA processing	222.336	103.181	177.335	205.658	105.432	158.453	197.313	120.712	184.582	166.769	108.214	156.545	120.367	86.9847	134.287	8	6
GRMZM2G158918_T01	GRMZM2G158918	alfin-like transcription factor	MapMan	transcription and RNA processing	16.9594	29.2376	16.0094	16.3805	23.4784	21.5669	9.60012	11.2275	11.2262	8.97448	11.8636	7.82382	8.19028	6.86159	8.40869	10	3
GRMZM2G125775_T01	GRMZM2G125775	AN17	MaizeSeqence	transcription and RNA processing	22.4074	20.3639	23.9924	17.6074	9.52584	15.5386	14.4415	20.2197	19.3836	16.3117	66.8483	23.8283	13.5275	122.376	67.1498	6	2
GRMZM2G169820_T01	GRMZM2G169820	ARF1	GRASSIUS	transcription and RNA processing	5.97275	6.71315	6.08568	7.10643	10.0319	7.87455	5.5086	8.41988	6.57993	6.1047	8.81599	6.10686	6.07717	12.4133	8.7906	12	3
GRMZM2G007791_T01	GRMZM2G007791	argonaute	MapMan	transcription and RNA processing	7.57285	10.9576	12.9906	5.40732	4.75188	5.00068	3.03483	6.93753	5.12055	4.42062	10.0628	5.64671	4.71553	9.03786	5.63434	12	3
GRMZM2G162525_T01	GRMZM2G162525	argonaute	MapMan	transcription and RNA processing	7.41064	12.0474	10.175	6.35993	10.6691	8.99834	9.36641	13.059	9.77111	11.3363	19.2757	11.5177	10.6518	19.8506	15.9301	10	2
GRMZM2G126834_T01	GRMZM2G126834	ARR1	GRASSIUS	transcription and RNA processing	8.36262	9.72039	6.60128	4.60617	10.9117	6.86366	4.89275	1.88102	3.60037	4.88772	5.02327	3.4988	3.21758	3.69152	3.49437	12	3
GRMZM2G386674_T01	GRMZM2G386674	AS2	MapMan	transcription and RNA processing	101.423	62.642	96.8444	105.387	56.7914	74.6365	63.1265	46.498	62.6817	56.0135	53.592	71.4695	53.9663	63.3876	95.9289	8	4
GRMZM2G073044_T01	GRMZM2G073044	AS2	MapMan	transcription and RNA processing	19.0565	11.2079	17.5249	16.2051	7.34444	11.6225	18.6689	9.08555	15.642	14.9822	9.73914	17.2742	13.0606	12.6437	18.8986	10	2
GRMZM2G060544_T01	GRMZM2G060544	AS2	MapMan	transcription and RNA processing	69.9713	49.6199	71.2754	74.9754	38.628	41.8993	47.4789	22.1846	36.4929	42.2019	30.7377	40.8167	36.8931	18.6167	54.794	7	5
GRMZM2G167794_T01	GRMZM2G167794	AUX/IAA family gene	ProFITS	transcription and RNA processing	19.5596	10.2498	13.6843	11.8178	6.82296	8.64576	9.22663	8.87974	10.9425	7.13556	6.59812	9.99314	9.33842	11.8556	10.5305	12	2
GRMZM2G085218_T01	GRMZM2G085218	B-box zinc finger family protein	MaizeSeqence	transcription and RNA processing	8.01279	3.25285	6.94549	6.19535	2.46008	5.40259	10.205	5.32363	13.7123	8.73818	3.44148	12.7386	10.3679	6.39033	7.94341	12	3
GRMZM2G146614_T01	GRMZM2G146614	B-box zinc finger family protein	MaizeSeqence	transcription and RNA processing	11.0001	4.06501	9.57204	6.87741	1.99236	6.34248	4.87203	4.35544	6.9517	4.41179	3.55026	6.65753	4.58187	6.54004	7.62218	12	3
GRMZM2G160565_T01	GRMZM2G160565	bearded-ear1 (bde1)	CoGe	transcription and RNA processing	13.9173	8.08535	15.2008	17.475	11.3018	17.1238	18.8838	13.2074	22.9333	20.1099	11.2575	38.1786	32.4037	10.9508	27.5194	10	2
GRMZM2G017414_T03	GRMZM2G017414	bHLH	MapMan	transcription and RNA processing	0.645464	0.802223	0.916987	1.15015	2.07881	1.36364	1.07375	1.31523	1.28337	1.20027	2.34755	1.52126	1.25344	3.04617	2.312	3	7
GRMZM2G158281_T01	GRMZM2G158281	bHLH	MapMan	transcription and RNA processing	0.823367	1.31969	0.911073	0.728249	1.76781	1.36275	1.12503	0.93068	0.884582	0.923155	1.01792	0.761524	0.858919	0.833275	0.637074	3	11
GRMZM2G094892_T01	GRMZM2G094892	bHLH family	ProFITS	transcription and RNA processing	0.338024	0.418219	0.534479	0.523806	0.308477	0.530564	0.816532	2.68416	2.33158	0.412192	3.26369	2.88354	0.628035	11.7717	10.3297	1	8
GRMZM2G042895_T01	GRMZM2G042895	bHLH family gene	ProFITS	transcription and RNA processing	6.52486	6.14316	6.60408	1.47887	0.237605	5.96852	2.98546	3.05074	1.81102	1.97551	0.758063	5.33181	3.02663	0.817124	1.03694	3	7
GRMZM2G015666_T01	GRMZM2G015666	bHLH family gene	ProFITS	transcription and RNA processing	4.47169	1.71792	3.41081	4.39838	2.36388	3.99999	5.45933	2.09793	3.98349	3.68336	2.27376	3.86639	3.032	1.28984	1.57614	3	7
GRMZM2G111146_T01	GRMZM2G111146	bHLH family gene	ProFITS	transcription and RNA processing	1.42595	0.363957	1.30586	1.42549	0.576611	1.21278	1.16942	1.15371	0.995979	0.950752	0.614749	0.551889	1.01427	0.473413	0.489594	3	11
GRMZM2G082586_T01	GRMZM2G082586	bHLH105	GRASSIUS	transcription and RNA processing	10.582	4.92658	9.36005	9.84312	5.10011	8.39963	8.87141	3.84629	6.93572	5.886	3.88308	7.23246	6.32479	1.32848	3.69826	12	3
GRMZM2G061906_T01	GRMZM2G061906	bHLH118	GRASSIUS	transcription and RNA processing	55.373	48.2758	55.295	68.5998	38.0689	57.959	70.4767	46.952	71.7568	67.6614	38.1515	82.376	82.5957	45.7988	65.1243	7	4
GRMZM2G001930_T01	GRMZM2G001930	bHLH149	GRASSIUS	transcription and RNA processing	15.0772	11.2539	17.0347	14.1976	7.39377	13.2335	13.3061	16.7747	14.8396	12.7948	12.3616	17.1656	14.6743	18.618	16.7739	10	2
GRMZM5G839518_T02	GRMZM5G839518	bHLH152	GRASSIUS	transcription and RNA processing	15.5154	14.3393	16.6552	15.8805	8.44228	12.9539	20.1674	14.2885	20.0114	18.2472	12.3031	20.6441	24.3327	9.01098	14.2611	10	2
GRMZM2G042101_T01	GRMZM2G042101	bHLH155	GRASSIUS	transcription and RNA processing	3.85068	4.98833	5.08107	3.94043	1.70733	2.53516	5.5579	3.77508	5.30484	4.11766	2.58873	5.14697	3.9916	3.40914	2.99457	2	3
GRMZM2G045883_T01	GRMZM2G045883	bHLH161	GRASSIUS	transcription and RNA processing	15.3186	5.18613	12.9151	15.4276	4.81438	13.9136	10.4011	7.87035	11.2263	7.26671	4.27277	8.3599	7.95299	4.69972	4.58099	12	3
GRMZM2G008691_T03	GRMZM2G008691	bHLH36	GRASSIUS	transcription and RNA processing	5.87655	1.54678	4.73317	5.33251	1.85398	4.14928	3.27794	2.30497	3.50662	2.92341	1.61983	4.17779	2.67916	3.87201	3.14546	2	3
GRMZM2G162382_T01	GRMZM2G162382	bHLH39	GRASSIUS	transcription and RNA processing	10.8776	12.6922	11.2877	10.3361	12.3928	11.407	15.3166	9.0573	14.534	15.9348	9.03464	13.9706	18.0573	5.67138	13.9562	10	2
GRMZM2G107276_T01	GRMZM2G107276	bHLH42	GRASSIUS	transcription and RNA processing	7.20303	2.95929	4.76584	7.57385	3.08779	4.89003	5.26652	1.99804	4.43135	5.53187	2.07473	5.10897	4.82187	2.01714	3.60114	3	3
GRMZM2G159937_T01	GRMZM2G159937	bHLH57	GRASSIUS	transcription and RNA processing	5.08488	3.26903	5.30298	1.61279	0.896703	1.3236	1.84228	3.22534	3.00946	1.82219	2.36801	3.70942	1.56415	4.54132	4.03619	2	3
GRMZM5G828396_T01	GRMZM5G828396	bHLH81	GRASSIUS	transcription and RNA processing	21.529	18.3604	23.8624	27.3638	17.7614	24.9221	18.8283	12.3802	21.3256	23.0023	12.0705	24.8723	20.3232	13.1499	13.6498	10	5
GRMZM2G049229_T01	GRMZM2G049229	bHLH91	GRASSIUS	transcription and RNA processing	7.08483	4.18957	7.48246	6.28136	2.60238	4.55939	6.1338	5.55565	8.61949	6.07931	6.16578	8.3323	6.74224	8.62815	8.97736	12	3
GRMZM5G849600_T01	GRMZM5G849600	bHLH94	GRASSIUS	transcription and RNA processing	0.60652	0.358784	0.876745	0.22663	0.435983	0.922653	0.963932	4.06385	2.11618	1.3974	1.55813	4.06108	1.41982	4.46267	7.25362	2	9
GRMZM2G172297_T01	GRMZM2G172297	bHLH96	GRASSIUS	transcription and RNA processing	8.08718	10.8735	13.9857	16.4137	7.36369	14.6105	11.788	9.0745	10.4378	13.1671	6.8451	11.3516	11.4222	3.29237	6.86541	10	2
GRMZM2G177046_T01	GRMZM2G177046	bZIP family gene	ProFITS	transcription and RNA processing	0.782777	0.298699	0.617136	0.740884	0.277256	0.620004	0.664806	1.21518	1.45027	0.484861	0.746106	1.11434	1.09185	2.90072	1.67307	4	7
GRMZM2G358796_T01	GRMZM2G358796	bZIP family gene	ProFITS	transcription and RNA processing	1.40489	1.08524	1.6803	1.73571	1.40867	1.49735	6.0159	2.39025	3.68092	3.47555	0.875619	1.88097	5.84682	2.69104	4.59863	2	9
GRMZM2G402862_T01	GRMZM2G402862	bZIP family gene	ProFITS	transcription and RNA processing	0.382845	6.32352	0.185663	0.317912	0.10089	0.112674	0.0825055	0.670918	0.0488651	0.0750115	0.0443184	0.1004	0.161361	0.11058	0.0535502	5	10
GRMZM2G452564_T01	GRMZM2G452564	bZIP transcription factor	MapMan	transcription and RNA processing	17.8164	15.0729	22.5484	34.7764	19.537	28.0662	28.7799	22.0468	28.7465	30.0265	13.6146	27.0037	21.4631	10.7498	21.6963	10	5
GRMZM2G438293_T01	GRMZM2G438293	bZIP transcription factor	MapMan	transcription and RNA processing	7.52387	5.91339	6.27991	7.50213	3.70039	4.37144	6.46305	2.50784	4.06748	5.1192	2.81949	5.73362	5.72899	1.22301	5.9346	12	3
GRMZM2G098904_T01	GRMZM2G098904	bZIP104	GRASSIUS	transcription and RNA processing	38.3629	25.9673	42.4809	40.5871	19.3608	28.5359	33.3037	27.2238	32.839	32.8323	21.2846	38.9821	34.1017	24.3041	35.6794	7	5
GRMZM2G025812_T01	GRMZM2G025812	bZIP112	GRASSIUS	transcription and RNA processing	116.415	88.7059	124.14	103.102	60.3838	89.8778	129.718	69.2243	113.007	105.832	59.6003	108.762	88.8842	57.6086	76.1801	8	4
GRMZM2G428184_T01	GRMZM2G428184	bZIP114	GRASSIUS	transcription and RNA processing	31.2606	21.9644	25.775	30.1824	21.4174	34.1195	32.1442	16.8014	22.3495	29.1601	26.5059	20.4995	18.9965	29.0845	17.6526	7	5
GRMZM2G103647_T01	GRMZM2G103647	bZIP17	GRASSIUS	transcription and RNA processing	27.1522	35.5964	27.8203	21.6179	31.3816	25.5917	16.1378	11.5345	12.6727	15.1186	10.7695	13.5875	14.7799	8.07268	9.63664	10	2
GRMZM2G368491_T01	GRMZM2G368491	bZIP21	GRASSIUS	transcription and RNA processing	3.4348	3.64139	4.74541	8.53175	2.49114	4.46961	10.3212	5.34663	13.2731	10.6138	5.56094	14.486	14.2064	5.66793	8.18045	12	3
GRMZM2G479885_T01	GRMZM2G479885	bZIP39	GRASSIUS	transcription and RNA processing	118.808	82.8396	128.367	168.032	79.6468	150.043	216.548	208.556	236.754	209.682	175.261	307.841	277.442	255.189	242.091	9	6
GRMZM2G027976_T01	GRMZM2G027976	bZIP53	GRASSIUS	transcription and RNA processing	3.06771	1.97552	2.39423	2.14521	1.43782	2.47063	3.14267	1.21244	3.11384	2.55037	1.10019	1.84263	2.65028	0.934704	1.77948	3	7
GRMZM2G444748_T01	GRMZM2G444748	bZIP60	GRASSIUS	transcription and RNA processing	33.5564	20.0877	35.7024	52.4451	23.942	44.8823	29.8332	19.6409	30.7599	32.464	15.6332	41.062	37.1079	18.9158	26.7568	7	5
GRMZM2G365754_T01_ext	GRMZM2G365754	bZIP67	GRASSIUS	transcription and RNA processing	1.14855	0.825803	1.25682	0.904034	0.9238	1.24943	2.18145	6.24764	7.21293	2.08961	3.57141	4.64103	2.66082	8.18476	13.1101	2	9
GRMZM2G092137_T01	GRMZM2G092137	bZIP9	GRASSIUS	transcription and RNA processing	1.98515	2.12049	2.06454	1.91408	1.71267	1.55046	2.85333	4.98672	4.42986	3.25156	8.25112	4.06917	4.16575	16.4804	8.85798	12	9
GRMZM2G102514_T01	GRMZM2G102514	BZR10	GRASSIUS	transcription and RNA processing	9.70681	7.50014	10.8354	12.3834	6.00737	9.40491	8.68748	7.61391	9.52048	8.75419	6.41773	9.23293	8.81853	7.38279	7.81897	12	2
GRMZM2G148772_T01	GRMZM2G148772	C2C2-CO-like family gene	ProFITS	transcription and RNA processing	0.866621	0.406058	0.779119	0.684381	0.273542	0.464317	1.45033	0.937488	1.91557	0.675588	0.604909	1.14752	0.989229	2.60725	1.55543	4	7
GRMZM2G135381_T01	GRMZM2G135381	C2C2-GATA family gene	GRASSIUS	transcription and RNA processing	9.23194	3.46806	8.14285	6.85331	4.04357	6.44101	5.68903	3.96957	6.56209	5.2934	3.09266	5.56167	6.15824	2.93612	4.72664	2	3
GRMZM2G113860_T01	GRMZM2G113860	C2H2 family	ProFITS	transcription and RNA processing	0.304961	0.0568856	0.216346	0.0274719	0.0646667	0.115058	0.16781	4.2313	3.69366	0.717741	2.90869	5.61223	0.484294	15.583	13.7645	1	8
GRMZM2G069176_T01	GRMZM2G069176	C2H2 family	ProFITS	transcription and RNA processing	0.326826	0.0832752	0.295092	0.0486295	0.0855566	0.0238424	0.141694	2.29356	1.44243	0.796529	2.65712	2.52982	0.457243	7.1595	6.41154	1	8
GRMZM2G112799_T01	GRMZM2G112799	C2H2 family	ProFITS	transcription and RNA processing	10.432	7.69893	10.7613	6.0382	2.17676	4.25873	4.92668	8.54184	10.203	5.7617	11.1522	6.98535	3.97551	30.4163	16.8261	11	3
GRMZM2G400714_T01	GRMZM2G400714	C2H2 family	ProFITS	transcription and RNA processing	7.68929	5.89357	9.33099	5.70505	4.19705	4.8865	9.11644	17.9064	18.9417	11.0718	31.9827	13.811	15.568	46.8482	30.8323	6	2
AC235548	AC235548.1_FG002	C2H2 family	ProFITS	transcription and RNA processing	4.37353	1.35004	3.74312	6.99446	1.31717	3.48186	11.9904	3.31751	11.7846	14.1283	2.21701	11.4498	7.9395	3.20168	6.44253	2	3
GRMZM2G035103_T01	GRMZM2G035103	C2H2 family gene	ProFITS	transcription and RNA processing	2.34605	1.72899	2.06512	1.21769	1.28524	1.52253	2.33484	5.11125	5.12261	3.4211	8.49761	4.95726	5.53679	11.0658	8.24468	12	9
GRMZM2G140299_T01	GRMZM2G140299	C2H2 family gene	ProFITS	transcription and RNA processing	3.48315	1.20365	2.2593	2.8565	1.05883	1.92999	1.16431	0.750179	0.924906	1.21582	0.664596	0.886769	0.765714	1.45532	0.490211	3	7
GRMZM2G105224_T01	GRMZM2G105224	C2H2 family gene	ProFITS	transcription and RNA processing	4.09461	1.91284	4.39537	3.14487	1.72557	3.1032	2.84515	3.12418	3.30962	2.44044	2.03507	3.04376	1.80875	3.10195	4.43038	2	3
GRMZM2G168920_T02	GRMZM2G168920	C2H2 zinc finger	MapMan	transcription and RNA processing	41.0459	53.1563	39.7981	34.3719	37.3757	42.5729	17.5824	27.1261	19.7944	14.9477	43.4408	13.7358	13.4379	46.5279	23.2382	7	2
GRMZM2G000836_T01	GRMZM2G000836	C2H2 zinc finger	MapMan	transcription and RNA processing	0.0435135	0.0265393	0.208045	0.146651	0.0785291	0.0724652	0.306066	0.880426	0.611249	0.220624	0.883337	0.63567	0.60311	1.92057	1.51127	4	10
GRMZM2G061626_T01	GRMZM2G061626	C2H2 zinc finger	MapMan	transcription and RNA processing	29.4728	36.3987	32.6687	12.3533	8.71806	9.67491	19.5291	19.7602	33.2858	20.1962	20.3749	20.8872	17.4627	34.0989	25.1258	10	2
GRMZM2G129261_T01	GRMZM2G129261	C2H2 zinc finger	MapMan	transcription and RNA processing	45.7081	33.6195	47.9224	63.7877	49.2769	64.4206	57.8828	39.7899	47.9225	48.933	39.4713	43.0628	48.6453	26.0892	32.4532	7	4
GRMZM2G086277_T02	GRMZM2G086277	C2H2 zinc finger	MapMan	transcription and RNA processing	2.67554	2.11392	3.1808	2.15159	1.95196	1.64879	3.5816	3.63763	4.64537	3.58031	2.79083	4.80237	5.4058	2.55697	3.91837	2	3
GRMZM2G114660_T01	GRMZM2G114660	C2H2 zinc finger	MapMan	transcription and RNA processing	2.81446	2.6657	3.4182	3.005	2.78564	1.52794	4.75096	3.43136	3.31272	4.92821	2.47078	3.46201	3.881	1.77905	3.69875	2	3
GRMZM2G086835_T01	GRMZM2G086835	C2H2 zinc finger	MapMan	transcription and RNA processing	1.18673	0.648959	1.068	1.19308	0.996873	0.633527	2.74337	1.8204	3.42746	3.56281	1.34366	3.55732	3.5406	6.65781	5.83389	2	9
GRMZM2G089557_T01	GRMZM2G089557	C2H2 zinc finger	MapMan	transcription and RNA processing	0.817177	0.560562	0.903099	0.639596	0.283365	0.526433	2.95325	1.13325	2.16717	4.01517	1.1053	2.73923	2.81549	2.31252	2.73414	2	9
GRMZM2G104516_T01	GRMZM2G104516	C2H2 zinc finger	MapMan	transcription and RNA processing	32.6683	21.0707	35.5251	29.1692	11.9907	28.8892	37.3986	19.1149	43.7819	33.981	17.6947	37.9928	49.4137	22.4066	57.9847	10	5
GRMZM2G080295_T01	GRMZM2G080295	C2H2 zinc finger	MapMan	transcription and RNA processing	1.63544	0.681553	1.73918	2.33918	0.951135	1.85427	1.98979	1.43736	1.94571	1.85843	1.22666	1.56406	1.64302	1.45125	1.62827	3	7
GRMZM2G157197_T03	GRMZM2G157197	C2H2 zinc finger	MapMan	transcription and RNA processing	3.63912	3.23417	3.46598	4.71001	1.84007	4.02395	2.97086	1.30824	3.38627	2.71239	1.72082	2.78785	2.87832	2.35085	2.2134	3	7
GRMZM2G017606_T01	GRMZM2G017606	C2H2 zinc finger	MapMan	transcription and RNA processing	2.79799	2.33116	2.83331	4.51188	1.65168	4.50234	3.32759	2.04003	3.453	3.01505	1.1303	2.58964	2.78857	1.40202	2.19767	3	7
GRMZM5G804618_T01	GRMZM5G804618	C2H2 zinc finger family	MapMan	transcription and RNA processing	0.283362	0.626414	0.503424	0.417555	0.319597	0.576375	0.717147	5.56385	2.5958	1.36199	7.82663	4.2667	2.57954	17.9295	16.413	1	9
GRMZM2G376061_T01	GRMZM2G376061	C2H2 zinc finger family	MapMan	transcription and RNA processing	2.12422	2.22593	3.06649	1.25628	0.868557	0.935174	2.72611	6.26117	7.15755	3.17813	11.9335	4.29321	2.386	30.6074	13.409	11	9
GRMZM2G400281_T01	GRMZM2G400281	C2H2 zinc finger family	MapMan	transcription and RNA processing	1.51746	1.008	1.7463	2.11201	0.91843	0.805916	1.79302	1.84481	1.97297	2.04	2.4424	2.33024	2.07665	6.56634	7.27362	2	9
GRMZM2G385945_T01	GRMZM2G385945	C3H zinc finger	MapMan	transcription and RNA processing	644.143	392.012	576.183	612.76	342.815	618.358	432.131	227.859	421.075	367.556	195.37	389.243	364.188	207.97	335.658	9	6
GRMZM2G348914_T01	GRMZM2G348914	C3H zinc finger	MapMan	transcription and RNA processing	108.935	88.1743	108.088	123.082	92.7247	105.024	95.4684	84.3462	88.4091	98.7356	59.3997	78.6742	92.834	41.0741	66.7984	8	4
GRMZM2G093404_T01	GRMZM2G093404	C3H zinc finger	MapMan	transcription and RNA processing	23.2032	21.2041	23.3146	24.6219	13.5328	18.1845	16.8046	17.5109	19.1578	16.6672	19.9003	22.6665	20.8947	23.827	33.2658	10	2
GRMZM2G004795_T02	GRMZM2G004795	C3H zinc finger	MapMan	transcription and RNA processing	61.2864	42.0952	71.0248	90.4133	47.4018	84.0323	116.247	112.291	157.513	109.558	96.7376	159.626	135.074	145.395	215.306	8	4
GRMZM2G147623_T02	GRMZM2G147623	C3H10	GRASSIUS	transcription and RNA processing	4.58364	5.23194	4.03235	4.0556	8.53905	5.96419	3.16446	4.37383	3.9902	4.0667	4.14572	3.43751	3.39525	1.10177	3.03509	12	3
GRMZM2G099622_T01	GRMZM2G099622	C3H15	GRASSIUS	transcription and RNA processing	2.91778	2.78176	3.45708	3.62687	3.11543	3.53838	3.2304	3.23069	3.11236	3.25995	6.98719	3.01071	3.0741	7.1823	3.66216	12	7
GRMZM2G037200_T02	GRMZM2G037200	C3H34	GRASSIUS	transcription and RNA processing	8.22902	11.5095	7.47138	6.28017	12.4272	8.35611	6.81818	6.35826	6.70029	7.09234	6.86672	5.55282	6.67742	7.0515	6.06486	10	3
GRMZM2G177229_T03	GRMZM2G177229	C3H40	GRASSIUS	transcription and RNA processing	299.031	196.187	259.24	43.0582	31.4696	52.7163	16.5786	15.6136	49.806	7.24652	7.90855	13.0451	5.98844	7.69908	6.01275	10	5
GRMZM2G044004_T02	GRMZM2G044004	C3H48	GRASSIUS	transcription and RNA processing	12.2427	7.97185	11.8886	13.0206	10.1524	11.8614	16.5967	11.5468	13.6456	15.8655	9.56326	14.474	13.0909	6.40231	9.04137	10	2
GRMZM2G117007_T01	GRMZM2G117007	C3H7	GRASSIUS	transcription and RNA processing	5.10805	4.11868	6.23823	4.79658	2.44174	2.65091	11.2325	13.3095	17.9358	13.8444	24.4831	15.074	13.5881	58.4527	27.7084	11	2
GRMZM2G038303_T01	GRMZM2G038303	CA2P15	GRASSIUS	transcription and RNA processing	6.12819	7.3478	6.49812	5.08442	6.82157	4.96314	6.95417	4.86394	5.43367	6.06648	3.95733	3.96506	5.23026	0.990124	2.23295	12	3
GRMZM2G174776_T01	GRMZM2G174776	CA5P14	GRASSIUS	transcription and RNA processing	17.3378	14.4601	15.9157	17.9838	12.4565	21.0989	23.1706	15.2467	27.503	23.6618	13.0196	28.6452	27.9591	12.934	21.3871	10	2
GRMZM2G099461_T01	GRMZM2G099461	CA5P15	GRASSIUS	transcription and RNA processing	2.32807	1.68363	3.72402	3.07991	2.6928	2.45354	4.76908	3.30034	5.33998	4.466	1.92554	4.2049	3.07423	2.40987	3.5684	2	3
TCONS_00143544	GRMZM2G375448	CA5P6	GRASSIUS	transcription and RNA processing	0.94241	0.671094	0.850395	0.913668	0.389221	0.681336	1.03918	0.696855	1.06151	1.09674	0.118311	0.770888	0.98115	0.199633	0.433257	5	7
GRMZM2G167576_T01	GRMZM2G167576	CADR12	GRASSIUS	transcription and RNA processing	2.70793	1.72016	2.89767	12.7653	4.21301	9.70298	11.157	8.63415	9.21918	13.4238	3.52023	8.62355	9.74726	1.8404	5.90047	12	3
GRMZM2G069005_T01	GRMZM2G069005	charged multivesicular body protein 2a	MaizeSeqence	transcription and RNA processing	4.66397	6.78768	3.79034	3.90673	8.4883	5.10289	5.52539	2.43863	4.45952	4.49315	3.37624	4.52856	5.03655	3.96958	5.5067	12	3
GRMZM2G032252_T01	GRMZM2G032252	chromatin assembly factor	MapMan	transcription and RNA processing	15.5259	25.6244	14.5016	14.141	29.519	21.061	5.11911	7.17867	5.80072	7.95761	5.84566	5.86749	7.1314	5.76726	6.96162	10	3
GRMZM2G009627_T01	GRMZM2G009627	chromatin assembly factor	MapMan	transcription and RNA processing	2.04072	3.01592	2.20177	2.47441	4.75036	2.9761	3.93772	4.37546	4.50233	4.51806	4.66269	4.08453	4.24196	2.02058	3.44073	12	3
GRMZM2G524937_T01	GRMZM2G524937	chromatin remodeling factor	MapMan	transcription and RNA processing	11.6567	9.91611	14.1823	15.2277	9.36384	13.0874	25.9254	16.1345	27.0628	22.9333	12.4654	29.1039	30.3973	14.0904	29.1533	10	2
GRMZM2G010085_T01	GRMZM2G010085	chromatin remodeling factor	MapMan	transcription and RNA processing	1.56526	1.83739	1.60168	1.9773	6.45759	3.26722	1.29383	0.82719	1.82219	1.71718	2.41058	0.999672	1.24462	0.561973	1.19039	3	7
GRMZM2G162445_T01	GRMZM2G162445	chromatin structure gene	MapMan	transcription and RNA processing	0.823835	1.13569	0.811384	0.716412	2.44576	1.19545	1.69203	1.80991	1.32321	1.70524	2.12492	1.16211	1.34671	1.06294	0.97323	3	7
GRMZM2G139894_T01	GRMZM2G139894	chromatin structure gene	MapMan	transcription and RNA processing	2.7888	4.54101	3.51747	5.94896	13.4203	8.4159	8.50265	10.4505	8.81871	9.41698	11.6328	7.91304	7.24886	5.25909	7.51886	10	3
GRMZM2G450055_T01	GRMZM2G450055	chromatin structure gene	MapMan	transcription and RNA processing	0.28743	0.423427	0.361368	0.650399	1.46201	0.967277	1.09202	1.34865	1.15644	1.06523	1.37699	1.01928	1.09195	1.32438	1.25837	3	10
GRMZM5G897976_T01	GRMZM5G897976	chromatin structure gene	MapMan	transcription and RNA processing	12.156	31.7271	12.0533	11.8247	19.3762	12.8675	5.27236	5.74699	5.15553	5.99756	6.85319	4.86952	4.64448	3.13618	4.66026	10	3
GRMZM2G038783_T01	GRMZM2G038783	COL13	GRASSIUS	transcription and RNA processing	14.6263	12.9312	14.741	9.77481	4.89912	7.45394	18.6384	15.5413	23.5018	17.1955	11.1373	21.1014	24.0444	19.8008	24.5618	10	2
GRMZM2G021777_T01	GRMZM2G021777	COL3	GRASSIUS	transcription and RNA processing	27.7016	18.4925	25.5209	24.5034	11.7303	21.1423	26.5964	15.4122	25.6885	22.8462	12.4666	21.2242	24.1572	11.5597	14.3431	10	5
GRMZM2G701689_T01	GRMZM2G701689	CPP10	GRASSIUS	transcription and RNA processing	16.1579	25.2776	18.1439	18.1633	32.8711	25.2357	9.94232	9.43234	8.95775	11.0185	19.2696	6.97948	9.23476	3.11253	6.30102	10	3
GRMZM2G025592_T01	GRMZM2G025592	DNA (cytosine-5)-methyltransferase 1 (EC 2.1.1.37)(Chromomethylase 1)(Zea methyltransferase2)(Zmet2)(DNA cytosine methyltransferase MET2a)	MaizeSeqence	transcription and RNA processing	1.97029	2.56636	2.90414	2.581	4.19598	3.42257	5.02232	10.2664	4.87637	6.13803	6.50855	5.16202	5.07763	4.70618	5.13913	12	3
GRMZM2G009406_T01	GRMZM2G009406	DNA binding with one finger2 (dof2)	CoGe	transcription and RNA processing	4.24977	3.33343	5.10667	4.31299	2.75547	5.11711	8.29544	6.52953	11.0354	6.47244	4.38765	11.3513	12.1709	4.81877	8.55136	12	3
GRMZM2G012654_T01	GRMZM2G012654	DNA polymerase epsilon subunit 3	MaizeSeqence	transcription and RNA processing	5.58686	5.716	4.60661	3.96228	5.26995	4.40133	5.32741	1.94143	3.39711	4.04363	3.33721	4.0487	4.32928	3.26137	4.13279	12	3
GRMZM2G023921_T01	GRMZM2G023921	DNA-binding WRKY	MaizeSeqence	transcription and RNA processing	13.5669	10.105	12.1259	18.9932	8.11961	14.0272	14.0771	5.13599	10.527	10.5536	5.20954	7.88637	11.439	3.65147	4.89666	10	3
GRMZM2G064903_T01	GRMZM2G064903	DNA-binding WRKY	MaizeSeqence	transcription and RNA processing	1.89339	1.67877	1.43439	1.38476	1.02675	1.58049	1.63187	1.32379	2.06617	1.71414	2.82029	1.48743	1.87376	6.0831	1.5646	2	7
GRMZM2G098764_T01	GRMZM2G098764	DNA-directed RNA polymerase III subunit 22.9 kDa polypeptide	MaizeSeqence	transcription and RNA processing	56.4961	25.4813	37.4839	43.7509	26.5632	33.9051	26.9931	15.414	19.5611	22.8968	18.8128	17.1165	14.0696	20.2254	14.1584	7	2
GRMZM5G892247_T01	GRMZM5G892247	DNA-directed RNA polymerase subunit beta'' (EC 2.7.7.6)(PEP)(Plastid-encoded RNA polymerase subunit beta'')(RNA polymerase subunit beta'')	MaizeSeqence	transcription and RNA processing	0.555164	0.661967	0.200892	0.227613	0.135752	0.535454	0.00220523	0	0.0125283	0.009755	0.00770778	0.00256986	0.00353757	0	0.002943		11
GRMZM2G089850_T01	GRMZM2G089850	DOF16	GRASSIUS	transcription and RNA processing	8.36093	4.9837	8.19	9.67722	4.065	7.95825	8.87433	8.27587	14.2177	9.23143	6.61695	13.8466	14.0153	7.16164	12.0273	12	2
GRMZM2G371058_T01	GRMZM2G371058	DOF20	GRASSIUS	transcription and RNA processing	5.91918	4.06943	4.84456	6.68564	2.79721	4.12912	5.56528	2.90414	4.35252	5.34898	2.51105	3.09225	3.49407	2.53831	2.72527	2	3
GRMZM2G010290_T02	GRMZM2G010290	DOF23	GRASSIUS	transcription and RNA processing	6.0911	1.70696	4.89287	9.76491	2.97993	7.97076	10.9921	5.35958	13.6537	10.6133	5.40555	17.0171	12.626	13.4974	12.2691	12	2
GRMZM2G140694_T01	GRMZM2G140694	DOF29	GRASSIUS	transcription and RNA processing	1.01365	0.538249	1.16802	1.02947	0.707802	0.800835	1.19653	8.41959	2.69287	0.965604	2.39111	2.78615	1.99757	4.73805	5.64517	2	9
GRMZM2G064655_T01	GRMZM2G064655	DOF34	GRASSIUS	transcription and RNA processing	1.34392	1.24987	1.28029	1.68986	0.590336	1.31037	2.68311	1.38103	3.32126	2.80285	1.36696	3.62365	3.16777	2.57024	2.59036	2	7
GRMZM2G179069_T01	GRMZM2G179069	DOF35	GRASSIUS	transcription and RNA processing	1.92852	1.73098	2.31038	3.26324	1.27804	1.63506	2.51811	2.84632	3.2686	2.59966	1.74097	4.38453	3.19131	2.32503	2.70603	2	7
GRMZM2G045678_T01	GRMZM2G045678	DOF39	GRASSIUS	transcription and RNA processing	1.18572	1.3962	0.940264	1.7098	0.596107	1.0785	0.983456	1.72798	1.18994	0.951543	1.03214	1.0489	0.652142	0.930564	1.38479	3	7
GRMZM2G327189_T01_ext	GRMZM2G327189	DOF4	GRASSIUS	transcription and RNA processing	0.37715	0.411114	0.311591	0.297794	0.23513	0.129678	0.169106	0.980968	0.334201	0.258161	0.829453	0.351362	0.409038	2.12895	1.35558	4	10
GRMZM2G082490_T01	GRMZM2G082490	DOF45	GRASSIUS	transcription and RNA processing	1.32609	0.493581	0.955075	1.92008	0.491257	0.91447	2.07641	2.08343	2.76736	1.63539	1.077	2.74473	1.72657	2.5995	2.94147	2	9
GRMZM2G378490_T01	GRMZM2G378490	DOF7	GRASSIUS	transcription and RNA processing	0.693172	0.368908	0.539158	0.486634	0.287914	0.443106	0.914628	1.62569	3.12833	1.01667	2.12364	3.38642	1.42766	7.17531	5.56542	2	8
GRMZM2G033570_T01	GRMZM2G033570	EIL1	GRASSIUS	transcription and RNA processing	22.4653	10.9433	20.8943	20.1778	16.0452	17.3158	25.7936	60.7474	36.9581	32.328	60.9377	42.8147	44.7341	86.5824	52.7015	6	5
TCONS_00006700	AC234203.1_FG011	EIL3	GRASSIUS	transcription and RNA processing	1.91565	1.32923	1.17376	1.29957	2.72982	1.9851	1.92579	2.57833	2.17548	2.43317	3.97841	1.73261	1.77907	9.66653	3.03921	2	9
GRMZM2G040481_T01	GRMZM2G040481	EIL8	GRASSIUS	transcription and RNA processing	1.95587	1.60954	2.51642	0.85096	0.346596	0.794541	0.357124	2.77459	1.53109	0.467729	2.07546	2.146	0.588113	9.95675	8.55834	2	9
GRMZM2G113098_T01	GRMZM2G113098	GATA16	GRASSIUS	transcription and RNA processing	0.66897	0.544291	0.921075	0.993683	0.266197	0.978422	1.6395	1.58401	1.74902	1.91736	1.10718	2.10135	1.80106	1.77551	2.1488	2	7
GRMZM2G114775_T01	GRMZM2G114775	GATA18	GRASSIUS	transcription and RNA processing	107.045	69.9112	110.062	120.323	55.2174	112.751	112.095	81.2242	118.408	101.132	67.519	111.807	110.553	65.5973	106.309	8	4
GRMZM2G421212_T01	GRMZM2G421212	GATA19	GRASSIUS	transcription and RNA processing	1.17141	2.10777	1.52356	1.36425	2.72709	1.91011	1.21295	1.97907	1.6819	1.88875	2.38329	1.70444	1.7776	1.50411	1.70933	3	7
GRMZM2G163200_T03	GRMZM2G163200	GATA24	GRASSIUS	transcription and RNA processing	2.29859	1.74536	1.29822	2.49725	2.44717	3.12502	3.07065	5.13652	2.80467	3.23231	5.32968	2.90886	1.89147	6.9402	5.13707	12	9
GRMZM2G082686_T01	GRMZM2G082686	GATA32	MapMan	transcription and RNA processing	4.86718	1.50827	2.95078	5.24322	1.5756	4.99097	6.57884	3.09418	8.47596	4.93195	2.65166	8.84753	5.27545	5.69936	6.28252	2	3
GRMZM2G048850_T01	GRMZM2G048850	GATA33	GRASSIUS	transcription and RNA processing	4.89728	2.60878	5.09968	6.05043	2.45374	4.84149	5.478	3.13429	5.86464	5.37191	2.29109	5.40672	5.02414	1.98115	3.0551	2	3
GRMZM2G054615_T01	GRMZM2G054615	GATA6	GRASSIUS	transcription and RNA processing	8.89134	5.92533	9.56512	12.7411	6.12942	11.0082	12.9338	11.0322	12.4664	13.7052	9.3859	13.7088	12.6045	8.71592	13.508	12	2
GRMZM2G026417_T01_ext	GRMZM2G026417	GBP18	GRASSIUS	transcription and RNA processing	22.3781	17.6303	22.9374	29.3118	13.2468	26.1272	30.2765	26.4035	34.327	28.6942	18.6747	35.4708	33.1869	24.4817	28.8753	10	5
GRMZM2G060485_T01	GRMZM2G060485	GLK24	GRASSIUS	transcription and RNA processing	3.2388	3.2536	3.32405	4.05149	3.84495	4.5039	3.17421	5.84742	4.9056	3.82651	5.45718	4.76817	4.03466	9.0167	4.51787	12	3
GRMZM2G100176_T01	GRMZM2G100176	GLK28	GRASSIUS	transcription and RNA processing	5.67353	4.27235	5.14504	6.80448	5.00023	6.94277	7.16358	5.4442	7.28133	7.40335	4.89001	9.27324	8.13834	3.92918	8.10535	12	3
GRMZM2G016370_T01	GRMZM2G016370	GLK5	GRASSIUS	transcription and RNA processing	1.71646	1.53339	1.38402	1.38054	0.435878	0.60162	0.728591	0.758722	1.08223	0.658378	0.466213	0.688383	0.690017	0.465127	0.545125	3	7
GRMZM2G117193_T03	GRMZM2G117193	GLK6	GRASSIUS	transcription and RNA processing	1.77281	1.30915	1.51374	2.78803	0.784311	1.74289	2.78701	2.07521	2.64161	1.7106	3.4537	4.08932	2.87227	5.63738	3.87808	2	9
GRMZM2G171311_T01	GRMZM2G171311	global transcription factor	MapMan	transcription and RNA processing	7.80051	7.73089	7.05468	7.61154	6.75328	8.52266	13.059	13.0205	15.0295	12.2821	8.3971	14.3861	13.744	6.56823	10.7964	10	2
GRMZM2G031062_T01	GRMZM2G031062	GNAT family	ProFITS	transcription and RNA processing	0.952111	0.549151	0.858879	0.298433	0.453933	0.607142	0.848649	1.64621	2.1265	1.22036	3.19121	4.09518	0.480857	7.07829	6.44488	2	9
GRMZM2G333775_T01	GRMZM2G333775	GNAT family	ProFITS	transcription and RNA processing	3.75897	1.17339	3.56888	1.7229	0.747339	1.2977	2.20557	2.6408	5.04027	3.07853	3.10278	8.20299	2.65068	5.21643	13.0178	2	9
GRMZM2G420280_T01	GRMZM2G420280	GRAS family	ProFITS	transcription and RNA processing	0.407378	0.354369	0.609135	0.706307	0.223336	0.320954	0.694754	0.877153	0.958771	0.705656	4.96358	1.69802	0.69706	10.2788	2.95623	1	7
GRMZM2G023872_T01	GRMZM2G023872	GRAS family gene	ProFITS	transcription and RNA processing	160.162	160.473	167.055	207.286	230.613	213.946	154.444	140.081	108.237	131.485	101.529	88.2874	103.964	41.1725	48.3233	8	4
GRMZM2G361164_T01	GRMZM2G361164	GRAS transcription factor	MapMan	transcription and RNA processing	0.343618	0.276536	0.942637	1.69797	0.458436	0.79906	0.925931	0.591582	0.971236	1.13139	0.450743	2.40403	1.31164	0.641127	1.17278	3	7
GRMZM2G172657_T01	GRMZM2G172657	GRAS19	GRASSIUS	transcription and RNA processing	1.68767	1.06196	1.61832	2.89727	0.9591	2.47117	3.29922	2.59022	3.7665	3.27887	1.90967	3.72225	3.74205	2.48779	2.2912	2	7
GRMZM2G173429_T01	GRMZM2G173429	GRAS22	GRASSIUS	transcription and RNA processing	8.00667	4.36719	10.2586	10.88	4.66909	9.07699	9.83517	9.18094	11.4041	9.50147	8.80483	12.2643	10.428	12.7081	9.61025	12	2
AC198366	AC198366.3_FG004	GRAS29	GRASSIUS	transcription and RNA processing	20.89	11.1132	17.4548	8.29443	3.03071	6.66971	10.1412	8.14191	11.7111	8.08274	5.25263	9.44412	7.58371	6.70191	8.26922	12	2
GRMZM2G179325_T01	GRMZM2G179325	GRAS3	GRASSIUS	transcription and RNA processing	4.78982	3.8806	4.75464	6.04916	4.54214	7.57118	8.88386	14.4865	11.1368	8.98562	15.2309	12.927	8.9667	19.2279	12.5204	11	2
GRMZM2G079470_T01	GRMZM2G079470	GRAS33	GRASSIUS	transcription and RNA processing	8.26616	4.12532	10.3678	11.9321	3.89797	9.36216	14.0917	9.70026	20.0378	14.8901	8.30689	26.5358	19.0799	11.7114	16.6592	12	2
GRMZM2G163427_T01	GRMZM2G163427	GRAS34	GRASSIUS	transcription and RNA processing	1.17547	0.718378	1.47855	1.67045	1.3784	1.49292	1.1638	3.01525	1.42277	1.63931	5.00781	2.95019	1.56519	7.72829	4.82576	2	9
GRMZM2G163427_T02	GRMZM2G163427	GRAS34	GRASSIUS	transcription and RNA processing	1.64299	1.54237	1.64756	1.37739	1.51981	1.30416	1.18498	2.79125	1.35418	0.996896	4.72305	1.7113	1.21066	7.33287	3.46823	2	9
GRMZM2G082387_T01	GRMZM2G082387	GRAS4	GRASSIUS	transcription and RNA processing	3.72298	2.15476	3.2099	6.20892	3.0629	4.3043	2.51936	1.45358	1.16987	2.04214	0.473739	1.7758	1.3982	1.72865	1.06944	3	7
GRMZM2G001426_T01	GRMZM2G001426	GRAS46	GRASSIUS	transcription and RNA processing	13.0943	13.5949	13.3964	13.6689	7.78204	13.875	14.4119	13.7323	15.6647	13.6753	9.50572	14.3581	15.1467	8.66686	12.7776	10	2
GRMZM2G018254_T01	GRMZM2G018254	GRAS48	GRASSIUS	transcription and RNA processing	0.204708	0.0524928	0.228979	0.281153	0.0441555	0.251828	0.234075	1.22451	0.533207	0.266448	2.20642	0.996869	0.336984	4.6982	2.42571	4	10
GRMZM5G821439_T01	GRMZM5G821439	GRAS49	GRASSIUS	transcription and RNA processing	4.99959	4.89575	6.43202	5.29513	6.44314	5.60955	6.37307	7.67591	6.76585	6.44034	9.24008	7.17821	6.63655	13.242	9.14335	12	3
GRMZM2G109869_T01	GRMZM2G109869	GRAS52	GRASSIUS	transcription and RNA processing	23.3588	15.539	23.0739	27.1331	11.0087	20.9726	16.6364	13.3018	14.1014	16.2734	13.7185	16.6212	18.4166	20.5972	15.0069	10	2
GRMZM2G073823_T01	GRMZM2G073823	GRAS68	GRASSIUS	transcription and RNA processing	0.00941185	0.0133724	0.0108671	0.0359155	0	0.138223	0.0346137	0.262359	0.0863113	0.00796098	1.1613	0.149781	0.0700595	4.04546	0.402239		10
GRMZM2G013016_T01	GRMZM2G013016	GRAS7	GRASSIUS	transcription and RNA processing	6.30707	3.19125	4.91206	5.32692	2.27292	4.98962	7.15877	5.06381	5.96258	5.52237	5.25041	5.57344	4.68293	8.19338	6.83754	12	3
GRMZM2G073805_T01	GRMZM2G073805	GRAS72	GRASSIUS	transcription and RNA processing	0.619981	0.519587	0.755765	0.956885	0.463747	0.434062	0.485839	0.76413	0.887072	0.572252	1.40821	1.44488	0.8909	3.48914	1.67248	2	7
GRMZM2G098800_T02	GRMZM2G098800	GRAS80	GRASSIUS	transcription and RNA processing	3.37041	2.3165	4.33779	5.72091	3.34797	5.66569	7.43196	6.55275	7.54012	7.92649	4.79196	9.59826	9.07667	4.7548	6.55715	12	3
GRMZM2G073779_T01	GRMZM2G073779	GRAS83	GRASSIUS	transcription and RNA processing	1.54551	1.41562	1.92764	2.0961	1.68779	2.17182	1.59924	2.1142	1.61232	1.80595	3.51459	2.36508	1.77387	4.65854	3.19978	2	9
GRMZM2G067743_T03	GRMZM2G067743	GRF12	GRASSIUS	transcription and RNA processing	1.27424	0.575102	1.21479	0.8058	0.381828	0.811026	1.09764	1.24425	2.6043	1.43271	1.20374	1.55026	2.31197	2.40614	2.68244	2	9
GRMZM2G034876_T02	GRMZM2G034876	GRF6	GRASSIUS	transcription and RNA processing	17.2449	10.566	16.9119	13.7517	4.12004	10.4426	6.27523	5.45997	6.779	5.99494	3.52163	6.70418	5.91538	2.28262	4.99304	12	3
GRMZM2G148074_T01_ext	GRMZM2G148074	HB family gene	ProFITS	transcription and RNA processing	2.36518	2.04511	2.45834	3.24258	1.72718	2.09975	2.37909	7.53153	5.63113	2.66001	3.74399	4.11553	3.9772	8.28736	4.76641	12	3
GRMZM2G136369_T01	GRMZM2G136369	HB103	GRASSIUS	transcription and RNA processing	5.01367	7.00267	4.30315	4.0779	8.0078	5.95448	2.3108	1.84115	2.0041	2.36888	3.43956	1.39618	1.91173	1.75526	1.54804	12	7
GRMZM2G127537_T01	GRMZM2G127537	HB11	GRASSIUS	transcription and RNA processing	1.92618	1.37109	2.10093	2.67958	1.01835	1.98239	1.16868	1.11597	1.9721	1.60229	1.1471	2.16885	1.2885	2.09728	2.06484	3	7
GRMZM2G003304_T01	GRMZM2G003304	HB112	GRASSIUS	transcription and RNA processing	5.94918	3.83713	3.5978	3.4573	2.83468	4.32064	5.82409	3.33655	6.73486	6.81401	2.24501	8.18423	5.84888	4.13132	6.31429	2	3
GRMZM2G056600_T01	GRMZM2G056600	HB120	GRASSIUS	transcription and RNA processing	24.6503	21.242	21.7656	23.5943	20.0513	23.4138	22.2983	16.1101	23.8138	18.809	14.2107	27.1355	24.8779	13.0001	22.4672	10	2
GRMZM2G034113_T01	GRMZM2G034113	HB126	GRASSIUS	transcription and RNA processing	1.64552	1.2232	2.01289	2.39689	0.829024	1.56369	2.6319	1.35417	3.00365	1.92067	0.764285	2.66645	2.68995	2.28317	3.00332	2	7
GRMZM2G041462_T01	GRMZM2G041462	HB128	GRASSIUS	transcription and RNA processing	10.7413	8.87393	10.5253	16.8761	8.6481	12.973	14.0667	7.08531	14.3377	11.4171	6.20624	15.2258	15.7854	8.41862	12.9901	10	2
GRMZM2G161435_T01	GRMZM2G161435	HB2	GRASSIUS	transcription and RNA processing	2.083	1.25115	1.64509	3.01134	1.10902	2.63706	2.22086	1.02141	1.70128	2.40711	1.01698	1.80564	2.0069	0.960645	0.990457	3	7
GRMZM2G166041_T01	GRMZM2G166041	HB24	GRASSIUS	transcription and RNA processing	0.238888	0.238426	0.457775	0.369901	0.426821	0.316999	0.584919	3.15784	2.14726	0.821926	1.5582	2.47478	1.4495	1.85926	3.22224	2	7
GRMZM5G832409_T01	GRMZM5G832409	HB39	GRASSIUS	transcription and RNA processing	1.98307	1.22465	2.16173	2.04099	1.33381	1.34227	4.868	2.48571	4.96055	3.92565	1.97302	4.94931	5.1951	4.74744	4.84356	2	9
GRMZM2G117164_T01	GRMZM2G117164	HB41	GRASSIUS	transcription and RNA processing	3.23301	2.42173	2.57064	2.20185	0.932134	1.66354	5.30249	3.35384	8.70948	4.72482	2.77856	8.33619	6.66602	4.36994	6.5992	2	3
GRMZM2G100146_T01	GRMZM2G100146	HDA	MapMan	transcription and RNA processing	72.0558	98.593	69.5833	65.7464	129.56	90.0029	55.3944	73.5572	63.183	58.925	81.0155	53.8076	48.2493	50.0457	59.0662	8	4
GRMZM2G060253_T01_ext	GRMZM2G060253	HMG family gene	ProFITS	transcription and RNA processing	3.126	4.27532	4.62591	4.59974	5.17632	4.50165	3.89985	4.44169	3.86806	3.73448	3.28567	3.00947	2.8765	1.361	2.15976	12	3
GRMZM5G851405_T02	GRMZM5G851405	istone acetyltransferase	MapMan	transcription and RNA processing	1.54489	1.75492	2.20413	2.11364	4.98029	2.87752	1.82971	2.73541	2.8615	2.89431	2.7819	2.3433	2.59687	2.47409	2.60055	2	7
GRMZM2G152877_T01_ext	GRMZM2G152877	JMJ17	GRASSIUS	transcription and RNA processing	11.3939	14.1271	11.7391	8.86769	17.5467	11.0328	5.26103	5.10257	5.28247	5.30171	7.28407	4.76672	4.73623	4.50973	4.59342	10	3
GRMZM2G108589_T01	GRMZM2G108589	JMJ19	GRASSIUS	transcription and RNA processing	0.341369	0.342682	0.199306	0.270237	0.831028	0.548414	0.603538	0.644877	0.381742	0.483659	0.611335	0.473409	0.449562	0.414112	0.49485	3	11
GRMZM2G087741_T01	GRMZM2G087741	liguleless3 (lg3)	CoGe	transcription and RNA processing	6.49279	5.65662	6.03907	5.78959	4.5573	5.67475	7.28245	3.23026	6.53017	5.93964	3.92839	7.01037	7.09377	6.11044	5.91161	12	3
GRMZM2G145568_T01	GRMZM2G145568	LOB family	ProFITS	transcription and RNA processing	0	0	0	0.047307	0.0717235	0	0.192316	1.94481	1.12141	0.215853	1.99989	0.759487	0.522082	6.54959	7.39212
GRMZM2G092483_T02	GRMZM2G092483	LOB family	ProFITS	transcription and RNA processing	3.64551	1.11871	3.83365	2.59038	1.2117	1.82636	2.52967	7.16842	3.39194	1.27614	3.90684	3.95142	1.77648	15.0607	19.9209	12	9
GRMZM2G044902_T03	GRMZM2G044902	LOB family	ProFITS	transcription and RNA processing	15.8396	7.32911	13.3592	13.4792	4.65093	9.97871	11.0121	5.74778	21.3972	12.6213	7.0043	19.5735	13.7598	9.35137	14.8553	12	2
GRMZM2G046885_T01	GRMZM2G046885	m26 protein	MaizeSeqence	transcription and RNA processing	5.06466	6.74122	1.50025	4.93081	5.14455	5.99117	2.73246	2.10182	1.72751	2.9335	4.69876	2.69951	3.42923	1.65023	2.37298	12	7
GRMZM2G026447_T01	GRMZM2G026447	MAC/Perforin domain containing protein	MaizeSeqence	transcription and RNA processing	3.77143	4.45216	3.85429	3.40586	3.49605	3.41827	2.79611	3.84959	3.13515	3.09054	4.28968	3.58052	4.26294	8.17686	6.3507	12	3
GRMZM2G110153_T01	GRMZM2G110153	MADS16	GRASSIUS	transcription and RNA processing	10.4644	14.2807	11.7323	9.08244	7.81683	11.7532	9.26627	7.73246	11.2864	10.9076	7.8415	12.2719	13.9555	6.33759	9.01357	10	2
GRMZM2G152862_T01	GRMZM2G152862	MADS29	GRASSIUS	transcription and RNA processing	3.84798	2.65811	4.20318	5.32215	2.65868	4.9363	3.25174	0.863662	3.47578	2.92983	2.30626	5.06182	4.08159	2.91999	4.83116	3	3
GRMZM2G035092_T01	GRMZM2G035092	MADS53	GRASSIUS	transcription and RNA processing	18.235	4.81245	10.6844	12.7988	3.98587	8.35039	11.567	4.13355	10.8191	9.52695	6.29577	10.1025	7.22743	8.48093	9.04114	12	2
GRMZM2G159397_T01	GRMZM2G159397	MADS6	MaizeSeqence	transcription and RNA processing	93.0818	86.8914	93.1438	77.2143	87.6268	82.567	127.316	45.0835	114.64	109.296	55.2722	123.165	132.928	47.3326	104.291	8	4
GRMZM2G051135_T01	GRMZM2G051135	MBF1 family gene	ProFITS	transcription and RNA processing	130.654	212.256	137.892	5.74867	4.40157	6.80955	5.93064	13.0384	23.1871	3.75812	7.23725	6.49676	4.42501	8.2483	8.06674	10	2
GRMZM2G048411_T01	GRMZM2G048411	methyl binding domain protein	MapMan	transcription and RNA processing	10.1193	12.7987	10.3009	9.18792	16.5406	12.2514	5.68534	6.48143	5.19518	6.24917	8.90173	4.09414	3.8661	4.66609	3.34845	10	3
GRMZM2G056350_T01	GRMZM2G056350	MKI67 FHA domain-interacting nucleolar phosphoprotein-like	MaizeSeqence	transcription and RNA processing	315.999	214.839	150.09	137.178	158.182	163.117	197.233	45.2739	100.689	102.505	87.5988	75.1099	67.114	63.8976	61.5511	8	4
GRMZM2G155437_T01	GRMZM2G155437	mRNA turnover protein 4 (LOC100282271), mRNA	MaizeSeqence	transcription and RNA processing	6.64009	8.64806	7.09275	7.51736	18.1636	10.4339	6.69756	10.0943	7.11159	7.09817	9.80812	6.53059	6.39521	4.82909	7.4537	10	3
TCONS_00054311	GRMZM2G176327	MYB family	ProFITS	transcription and RNA processing	0.0558311	0.0903187	0.0653691	0.073703	0.0887136	0.00858485	0.0293227	0.857315	0.450758	0.31057	0.749916	0.58925	0.165827	2.4799	1.72271	4	10
GRMZM2G160840_T01	GRMZM2G160840	MYB118	GRASSIUS	transcription and RNA processing	1.8338	0.661335	1.57295	1.92717	0.984377	1.13902	2.48998	3.31417	7.89121	2.1776	3.76747	5.01185	1.8011	9.01024	10.6036	2	9
GRMZM2G147346_T01	GRMZM2G147346	MYB121	GRASSIUS	transcription and RNA processing	1.56454	0.761298	1.204	0.69104	0.385166	0.756864	1.08931	1.51079	1.92844	0.938122	1.52091	1.39413	1.26203	5.13062	3.82581	2	7
GRMZM2G003406_T01	GRMZM2G003406	MYB124	GRASSIUS	transcription and RNA processing	2.85288	0.85097	2.09749	3.54915	0.976081	3.0855	3.03518	1.30862	4.07968	2.10965	0.67014	3.37729	2.07298	1.42033	1.33496	3	7
GRMZM2G369799_T01	GRMZM2G369799	MYB127	GRASSIUS	transcription and RNA processing	80.2915	60.807	85.6716	87.8152	51.6068	89.4232	97.463	62.3791	94.7978	96.0176	49.1817	87.3456	114.437	34.9727	71.0393	7	4
GRMZM2G017520_T01	GRMZM2G017520	MYB128	GRASSIUS	transcription and RNA processing	3.03071	2.42702	3.66595	2.60344	3.20632	2.94132	6.16617	2.99846	7.49648	5.50574	2.97328	6.69813	6.9252	3.79792	5.17409	2	3
GRMZM2G069325_T02	GRMZM2G069325	MYB130	GRASSIUS	transcription and RNA processing	0.809029	0.972384	1.35951	1.31117	0.711624	1.0483	0.763405	1.48233	2.85553	1.10488	2.5306	3.64688	1.90913	8.42834	7.68587	2	9
GRMZM2G001875_T01_ext	GRMZM2G001875	MYB131	GRASSIUS	transcription and RNA processing	2.71555	1.23782	3.28403	5.71456	1.52164	3.64983	1.7056	2.01525	2.57271	2.48735	1.16955	3.66527	2.73734	2.64589	2.30034	2	7
GRMZM2G055158_T01	GRMZM2G055158	MYB142	GRASSIUS	transcription and RNA processing	1.55771	0.863016	1.23014	2.3552	0.810238	2.06804	1.38548	0.700759	1.28949	0.671732	0.699727	1.24487	0.858878	0.35444	0.649699	3	7
GRMZM2G106558_T02	GRMZM2G106558	MYB146	GRASSIUS	transcription and RNA processing	0.0702669	0.101692	0.0658009	0.0155743	0.0692726	0.0375783	0.0161636	1.93863	0.532925	0.204793	0.480593	1.01889	0.364819	1.02312	2.41688	4	10
GRMZM2G078820_T01	GRMZM2G078820	MYB158	GRASSIUS	transcription and RNA processing	44.9125	33.2423	41.8767	51.9001	27.0337	46.7296	52.5112	38.166	55.1291	52.9276	41.7924	35.6677	45.4851	35.2575	49.6023	7	5
GRMZM2G015021_T01	GRMZM2G015021	MYB16	GRASSIUS	transcription and RNA processing	0.379095	0.176764	0.569503	0.999738	0.348718	0.845966	0.865018	0.178916	1.0618	0.603028	0.212245	1.49818	1.12373	1.08399	1.24061	5	7
GRMZM2G496770_T01	GRMZM2G496770	MYB166	GRASSIUS	transcription and RNA processing	4.85877	3.13458	5.19746	5.83838	2.61699	4.27034	5.95169	3.40668	6.63809	5.22976	3.21514	6.60889	6.04498	3.50172	4.95196	2	3
GRMZM2G150841_T01_ext	GRMZM2G150841	MYB23	GRASSIUS	transcription and RNA processing	1.76471	0.757782	1.62728	1.33198	0.876047	1.42874	2.83287	1.14918	1.61297	1.75565	0.675118	1.61703	1.8198	0.504857	1.27113	3	7
GRMZM2G431156_T01	GRMZM2G431156	MYB25	GRASSIUS	transcription and RNA processing	73.3569	22.2043	44.7556	29.9833	9.06675	18.3508	22.6866	16.331	34.453	19.7438	12.7311	27.139	14.9856	23.173	34.5672	10	5
GRMZM2G050305_T01	GRMZM2G050305	MYB31	GRASSIUS	transcription and RNA processing	12.8972	6.71526	10.6712	12.4364	4.09051	9.84926	8.67324	7.84365	12.1334	6.73184	5.02424	10.5733	8.68232	7.66448	11.1985	12	2
GRMZM2G160838_T01	GRMZM2G160838	MYB32	GRASSIUS	transcription and RNA processing	1.99657	2.14321	1.85825	2.30907	0.949371	1.95511	1.64746	4.17796	2.7037	2.09746	2.60836	2.16433	1.91378	6.36109	3.98306	2	9
GRMZM2G125522_T01	GRMZM2G125522	MYB34	GRASSIUS	transcription and RNA processing	5.91907	3.78968	7.08795	8.09891	4.24104	6.45098	8.99678	6.33723	8.15658	7.62015	5.20961	10.2297	8.84046	4.35483	7.953	12	3
GRMZM2G084583_T01	GRMZM2G084583	MYB38	GRASSIUS	transcription and RNA processing	1.34532	0.875998	2.35129	1.91117	0.597725	0.64419	0.630772	1.56882	1.2952	0.427247	0.668544	1.5396	0.884421	1.57267	2.65355	4	7
GRMZM2G131442_T02	GRMZM2G131442	MYB4	GRASSIUS	transcription and RNA processing	1.29046	0.796128	1.32402	1.36911	0.864881	0.849804	1.42132	4.6596	3.19653	2.21256	5.96442	3.12544	2.24506	20.5913	18.7613	1	9
GRMZM2G419239_T01	GRMZM2G419239	MYB42	GRASSIUS	transcription and RNA processing	0.577862	0.184704	0.391744	0.43755	0.212543	0.256079	0.0721885	1.93829	0.65385	0.0628664	0.805077	1.21639	0.374152	3.32341	3.73145	4	10
GRMZM5G803355_T01	GRMZM5G803355	MYB51	GRASSIUS	transcription and RNA processing	0.927337	0.7293	1.86432	2.59656	1.85295	2.29707	3.64512	0.766652	2.56144	4.95015	0.893402	4.05772	4.23204	1.48491	2.38752	3	7
GRMZM2G139284_T01_ext	GRMZM2G139284	MYB70	GRASSIUS	transcription and RNA processing	8.17928	3.65317	6.67751	9.45146	4.76047	9.30698	5.9267	5.30437	5.52261	5.64751	6.20207	4.38648	2.60412	13.477	8.97982	12	3
GRMZM2G048295_T01	GRMZM2G048295	MYB72	GRASSIUS	transcription and RNA processing	7.64286	3.68901	7.57468	4.0066	2.85321	4.66697	3.5622	15.4108	8.09879	4.83027	10.2948	14.3614	5.89709	21.7391	28.6799	11	2
GRMZM2G070849_T01	GRMZM2G070849	MYB75	GRASSIUS	transcription and RNA processing	1.74904	1.84009	3.0117	2.21911	1.12703	1.68491	0.907142	3.96347	2.02923	1.67872	2.07158	3.22412	1.38159	3.49769	5.77365	2	9
GRMZM2G024468_T01	GRMZM2G024468	MYB83	GRASSIUS	transcription and RNA processing	23.5581	14.3909	18.9225	16.6561	9.44984	13.9055	20.2303	13.6492	13.5006	14.9405	9.51834	15.7594	15.1073	6.67047	14.0512	10	2
GRMZM2G081557_T01	GRMZM2G081557	MYB9	GRASSIUS	transcription and RNA processing	0.0745033	0.0260745	0.0950275	0.146143	0.11745	4.77e-06	0.121608	0.169872	0.476532	0.245072	2.65521	0.801008	0.3408	12.9558	7.24947	1	12
GRMZM2G119693_T01	GRMZM2G119693	MYB91	GRASSIUS	transcription and RNA processing	2.11477	0.639467	2.47873	1.59762	0.582182	1.25748	1.44488	0.0088512	1.58147	0.793472	0.0083222	1.29924	1.29841	0.00891912	0.224635	5	7
GRMZM2G175232_T01	GRMZM2G175232	MYB99	GRASSIUS	transcription and RNA processing	2.08593	1.27198	1.75331	1.88246	0.785626	1.3836	1.53384	1.14503	1.34638	1.2844	0.708424	1.13527	1.7228	0.477854	0.858417	3	7
GRMZM2G111306_T01	GRMZM2G111306	MYBR1	GRASSIUS	transcription and RNA processing	8.77401	7.21082	13.5209	5.94087	5.19501	6.43256	19.7636	5.90654	13.9062	21.7094	5.79859	19.1914	19.8647	6.06982	14.8974	12	2
GRMZM2G091201_T01	GRMZM2G091201	MYBR13	GRASSIUS	transcription and RNA processing	99.7225	72.7109	85.5055	77.7029	34.7875	67.0668	65.7205	52.083	57.3112	65.1194	33.3483	76.1496	79.366	57.3885	56.4459	8	4
GRMZM2G402156_T01	GRMZM2G402156	MYBR19	GRASSIUS	transcription and RNA processing	4.68401	4.09318	7.16491	7.26677	6.24606	6.38308	5.08326	1.96361	4.10393	8.90135	2.67941	5.32833	5.03531	1.90192	4.58039	12	3
GRMZM2G088524_T01	GRMZM2G088524	MYBR32	GRASSIUS	transcription and RNA processing	28.8625	20.6675	31.2462	37.4522	20.968	29.7565	30.8197	25.5795	36.9858	29.7087	23.2342	37.5213	36.2552	27.8344	32.094	7	5
GRMZM2G422083_T01	GRMZM2G422083	MYBR33	GRASSIUS	transcription and RNA processing	2.29842	3.91271	5.4526	2.0539	2.71257	2.47953	4.07142	0.959787	1.75318	5.42799	1.7975	3.0303	3.17512	0.968614	2.32645	3	7
GRMZM2G143640_T01_ext	GRMZM2G143640	MYBR55	GRASSIUS	transcription and RNA processing	12.9329	9.23887	13.2862	10.8003	4.98143	10.6325	11.8087	10.7861	18.6468	10.0823	10.2323	16.051	9.8326	11.5631	13.288	10	2
GRMZM2G121111_T01	GRMZM2G121111	MYBR81	GRASSIUS	transcription and RNA processing	5.71776	4.60873	12.7313	2.94369	2.26482	2.21511	15.2961	7.71495	14.8535	26.1756	4.73323	20.8759	22.3391	5.35407	14.5405	12	2
GRMZM2G030403_T01	GRMZM2G030403	MYBR9	GRASSIUS	transcription and RNA processing	8.0489	4.39229	9.2219	5.56492	5.93023	4.17454	9.85147	2.6638	7.14491	8.84935	2.78851	6.28675	7.64006	2.9254	5.28404	12	3
GRMZM2G123202_T01_ext	GRMZM2G123202	P-type R2R3 Myb protein Fragment	MaizeSeqence	transcription and RNA processing	4.88719	2.68551	5.6548	9.66668	3.96002	6.88545	6.79948	3.63491	6.49858	6.36382	4.41077	8.2608	6.60413	2.91479	2.65571	2	3
GRMZM2G172327_T01	GRMZM2G172327	R2R3MYB-domain protein Fragment	MaizeSeqence	transcription and RNA processing	30.1908	12.2149	27.7389	63.7029	27.0618	44.8905	34.8102	8.52053	21.5423	31.0789	27.068	26.4031	33.1099	27.7896	18.6635	7	5
GRMZM2G038722_T01	GRMZM2G038722	MYB-related family gene	ProFITS	transcription and RNA processing	0.786788	0.32228	1.32097	1.02635	0.459591	0.71824	0.64532	2.02696	1.66357	0.534224	0.865211	1.39769	0.600893	2.79193	1.66	2	7
GRMZM2G049695_T01	GRMZM2G049695	MYB-related family gene	ProFITS	transcription and RNA processing	3.33385	1.55623	3.14893	2.7493	1.50372	2.6184	5.14748	6.66401	7.61111	4.61756	5.59581	10.1015	6.85326	15.9133	14.9299	12	3
GRMZM2G002128_T01_ext	GRMZM2G002128	MYB-related family gene	ProFITS	transcription and RNA processing	9.35674	5.98069	9.52765	10.2279	4.6661	8.16658	15.3047	9.21388	19.5964	14.9908	6.32228	24.8634	20.5335	8.29014	11.2131	12	2
GRMZM2G070523_T01	GRMZM2G070523	MYB-related family gene	ProFITS	transcription and RNA processing	6.17038	4.0445	6.15151	8.20873	4.58437	8.23367	10.6796	6.56951	9.12685	11.7547	6.62827	8.87089	8.72393	2.37552	5.52537	12	3
GRMZM2G064328_T01	GRMZM2G064328	MYB-related family gene	ProFITS	transcription and RNA processing	4.71202	9.46962	5.73986	5.49551	8.37982	7.19243	4.40189	2.59034	4.08081	3.99149	2.38879	4.85599	4.24708	1.51539	4.25522	12	3
GRMZM2G077789_T01	GRMZM2G077789	MYB-related family gene	ProFITS	transcription and RNA processing	2.66671	0.537099	2.04344	1.91217	0.900295	1.82189	2.63147	1.41372	4.87467	2.38118	1.0836	4.14132	2.72146	1.92532	2.30984	3	7
GRMZM5G865508_T02	GRMZM5G865508	MYND finger family protein	MaizeSeqence	transcription and RNA processing	0.334159	0.0860163	0.494674	0.631177	0.0837693	0.12086	0.376217	1.47148	1.61754	0.645918	1.23868	1.05107	0.567281	7.08324	5.10526	1	8
GRMZM2G340305_T01	GRMZM2G340305	NAC domain transcription factor	MapMan	transcription and RNA processing	11.748	13.1752	12.479	11.8649	17.4348	15.2486	16.3024	19.4002	16.6407	17.4392	29.7859	18.8074	18.0982	25.7632	20.3614	7	2
GRMZM2G089132_T01	GRMZM2G089132	NAC domain transcription factor	MapMan	transcription and RNA processing	0.342012	0.183159	0.00763303	0.287118	0.285755	0.285895	0.33693	0.951693	0.311843	0.403328	0.419285	0.509495	0.429854	0.556693	0.510304	3	10
GRMZM2G316840_T01	GRMZM2G316840	NAC family gene	ProFITS	transcription and RNA processing	0.114276	0.684558	0.233193	0.504035	0.355162	0.324907	0.110341	0.123276	0.252809	0.322303	0.204813	0.377867	0.11374	2.07585	0.928751	4	10
GRMZM2G058518_T01	GRMZM2G058518	NAC family gene	ProFITS	transcription and RNA processing	0.985157	0.92103	1.26636	0.959241	0.897504	1.2444	1.14908	0.554326	1.1377	1.08074	2.40137	0.905333	1.17873	2.19129	1.15474	2	7
GRMZM2G038073_T01	GRMZM2G038073	NAC family gene	ProFITS	transcription and RNA processing	1.4759	3.34265	1.75643	1.07103	1.77141	1.57963	0.742273	0.991927	0.660269	0.759074	0.826386	0.747069	0.466292	0.933434	0.529882	3	7
GRMZM2G014653_T01	GRMZM2G014653	NAC109	GRASSIUS	transcription and RNA processing	28.1127	25.1626	33.148	37.624	27.9054	39.1719	52.6821	69.4715	69.072	52.2009	71.8467	83.8301	65.6565	121.214	120.982	6	5
GRMZM2G109627_T01	GRMZM2G109627	NAC118	GRASSIUS	transcription and RNA processing	0.392658	0.0201481	0.276485	0.160294	0.121765	0.117989	0.38988	1.03773	1.29289	0.43458	1.47571	0.629455	0.449791	4.33935	2.78789	4	10
GRMZM2G018436_T01	GRMZM2G018436	NAC126	GRASSIUS	transcription and RNA processing	4.65787	6.58144	5.14964	5.22716	3.76815	4.13385	2.04668	3.44177	2.46463	2.51657	6.43776	1.98933	1.77486	3.59856	2.03196	12	7
GRMZM2G180328_T01	GRMZM2G180328	NAC20	GRASSIUS	transcription and RNA processing	9.22703	4.27904	12.4791	12.4623	5.99543	10.9807	10.3015	16.2645	21.2544	11.4068	18.7499	20.6921	12.6096	39.5793	33.2191	11	2
GRMZM2G068973_T01	GRMZM2G068973	NAC23	GRASSIUS	transcription and RNA processing	5.96263	5.57444	9.8939	4.37929	4.79084	3.75851	3.64671	21.0018	9.11758	5.79457	36.4805	23.4301	6.385	99.3782	67.8512	6	1
GRMZM2G068973_T02	GRMZM2G068973	NAC23	GRASSIUS	transcription and RNA processing	3.52066	5.17981	2.7628	1.45091	1.72953	3.43532	3.02315	17.9223	5.13896	5.31666	30.0465	9.87997	4.25545	64.8372	27.1141	11	9
GRMZM2G074358_T01	GRMZM2G074358	NAC42	GRASSIUS	transcription and RNA processing	0.106415	0.0987525	0.296529	0.138822	0.0777429	0.0589599	0.0853532	2.1577	0.766266	0.124218	0.775333	1.34808	0.341073	2.21911	4.23153	4	10
GRMZM2G347043_T01	GRMZM2G347043	NAC49	GRASSIUS	transcription and RNA processing	30.5915	35.3214	35.176	21.4478	11.0758	16.0874	21.5283	40.1065	34.5161	23.8402	63.0688	47.8701	29.3647	132.744	97.3147	6	5
GRMZM2G162739_T01	GRMZM2G162739	NAC5	GRASSIUS	transcription and RNA processing	2.76288	3.64584	3.89042	2.47832	1.94937	2.74343	2.73723	4.91296	4.27272	3.46756	5.35381	5.07719	3.88976	8.32577	7.24944	12	3
GRMZM2G059428_T01	GRMZM2G059428	NAC53	GRASSIUS	transcription and RNA processing	1.3757	0.578339	1.0377	1.20631	0.829462	1.29375	2.6278	1.12707	1.90976	1.6666	1.18959	1.54105	2.00168	0.464855	0.882611	3	7
GRMZM2G336533_T02	GRMZM2G336533	NAC60	GRASSIUS	transcription and RNA processing	0.0634797	0.0754242	0.26201	0.0356187	0.0518061	0.0354005	0.699736	0.985227	1.24637	0.686768	1.57099	1.39684	0.797647	2.70256	2.3152	4	10
GRMZM2G163251_T01_ext	GRMZM2G163251	NAC7	GRASSIUS	transcription and RNA processing	0.808205	0.568974	0.780911	0.878085	0.835355	1.39858	1.17744	5.63448	3.22196	1.83581	2.69087	3.79095	1.67512	4.86907	5.39919	2	9
GRMZM2G112548_T01	GRMZM2G112548	NAC74	GRASSIUS	transcription and RNA processing	0.433695	0.677272	0.493614	0.417943	0.265539	0.304503	0.614037	2.60397	1.27722	0.876637	1.28788	2.50402	0.966109	4.98321	4.96113	2	8
GRMZM2G100583_T01	GRMZM2G100583	NAC75	GRASSIUS	transcription and RNA processing	2.77231	0.946202	3.42462	2.91706	1.53068	2.29224	3.80989	4.97303	7.11321	4.99867	6.53914	8.08992	4.51486	23.3251	16.2496	2	3
GRMZM2G031200_T01	GRMZM2G031200	NAC87	GRASSIUS	transcription and RNA processing	8.09519	7.32236	7.5751	13.4369	7.62176	9.36822	6.96606	1.88168	4.32695	6.61284	1.97931	5.10263	7.45292	1.89404	1.92077	3	3
GRMZM2G122615_T01	GRMZM2G122615	NAC94	GRASSIUS	transcription and RNA processing	0.6684	0.698381	1.06	0.743066	0.414138	0.321413	0.360859	0.959403	0.904462	0.356064	0.935343	0.708826	0.693184	2.25529	1.01728	3	10
GRMZM5G813651_T01	GRMZM5G813651	NAC95	GRASSIUS	transcription and RNA processing	0.443931	0.282366	0.415124	0.623804	0.218362	0.367228	0.296622	0.310404	0.318078	0.363073	0.197946	0.637831	0.34547	1.10402	0.626731	4	10
GRMZM2G072264_T07	GRMZM2G072264	NADH dehydrogenase (ubiquinone)	MaizeGDB	transcription and RNA processing	117.665	117.428	95.9852	93.5893	158.488	122.58	78.7018	31.2077	43.7791	54.9104	46.1117	33.466	38.1131	22.9101	26.9451	8	4
GRMZM2G072264_T02	GRMZM2G072264	NADH dehydrogenase (ubiquinone)	MaizeGDB	transcription and RNA processing	25.6749	23.2626	21.2654	19.7911	28.4354	21.0277	25.2538	8.00051	13.8856	18.9062	13.196	13.6259	16.2839	5.96179	11.3484	10	2
GRMZM2G042278_T01	GRMZM2G042278	NLP15	GRASSIUS	transcription and RNA processing	2.35945	1.4054	2.96926	2.27188	0.973812	1.6248	2.42596	5.81805	3.89787	3.19839	6.15251	5.33895	2.93448	19.771	14.1809	11	9
GRMZM2G105004_T01_ext	GRMZM2G105004	NLP9	GRASSIUS	transcription and RNA processing	10.9131	8.78551	9.64273	5.79338	6.84759	7.2482	4.89922	10.5282	6.20432	5.18151	8.19418	6.32349	4.74224	11.145	6.9358	10	3
GRMZM5G835213_T02	GRMZM5G835213	nucleolysin TIAR (LOC100283683), mRNA	MaizeSeqence	transcription and RNA processing	118.651	92.9799	118.71	164.721	119.909	146.478	93.3647	52.1747	61.5076	80.0056	63.2386	51.2482	53.4749	54.8905	43.1116	8	4
GRMZM2G013302_T01	GRMZM2G013302	OFP family gene	ProFITS	transcription and RNA processing	6.48265	3.49953	5.1272	4.82528	1.72422	4.24378	6.27889	3.79813	6.07676	5.43936	0.952925	4.40994	4.9228	1.86913	2.10246	2	3
GRMZM2G421946_T01	GRMZM2G421946	orphan family gene	ProFITS	transcription and RNA processing	21.3419	7.34047	16.566	11.9426	2.02126	8.26277	18.9047	8.36518	26.6886	16.3258	8.7944	23.2451	18.3986	16.71	21.0745	11	2
GRMZM2G134552_T02	GRMZM2G134552	Orphan108	GRASSIUS	transcription and RNA processing	2.6106	1.01427	2.92389	3.38978	1.33341	3.20417	2.80157	1.68485	2.92104	3.00037	1.32458	3.49177	2.89022	1.19922	1.9941	3	7
GRMZM2G001577_T01	GRMZM2G001577	orphan109	GRASSIUS	transcription and RNA processing	12.2545	5.47545	10.6788	10.4636	5.59511	11.7891	13.7692	4.76686	17.9113	12.4901	3.00611	19.8828	13.6431	3.42138	12.3022	12	2
GRMZM2G010855_T01	GRMZM2G010855	orphan122	GRASSIUS	transcription and RNA processing	27.2349	22.6653	31.2421	28.563	16.1203	26.9113	29.8001	27.8576	45.5482	31.1883	39.9139	39.1663	37.1765	35.1404	36.9015	6	5
GRMZM2G016145_T01	GRMZM2G016145	orphan123	GRASSIUS	transcription and RNA processing	5.92763	2.2783	6.35806	3.4878	1.72408	1.37883	7.18396	1.36859	4.9218	10.25	1.14972	5.28024	5.83261	0.398994	3.7663	3	3
GRMZM2G100107_T01	GRMZM2G100107	orphan125	GRASSIUS	transcription and RNA processing	3.46707	5.97262	3.41094	3.07415	6.76955	4.72641	1.48325	2.18512	2.03539	2.19211	2.45835	1.65107	1.88498	1.80779	1.46865	3	7
GRMZM2G342197_T01	GRMZM2G342197	orphan127	GRASSIUS	transcription and RNA processing	0.0970206	0.0385041	0.0635487	0.0212455	0.0423202	0.238179	0.0421514	0.106484	0.185087	0.231172	0.178579	1.03837	0.0860224	0.872312	2.62618	4	10
GRMZM2G110531_T02	GRMZM2G110531	orphan138	GRASSIUS	transcription and RNA processing	1.06044	0.722392	3.20474	3.0979	1.63401	1.10367	3.56808	1.53299	2.92096	3.03693	0.941373	3.20218	3.29191	1.7774	2.92835	3	9
GRMZM2G040115_T02_ext	GRMZM2G040115	orphan159	GRASSIUS	transcription and RNA processing	3.3143	2.10872	3.00091	3.91339	1.83113	3.33748	4.30363	2.65209	4.79098	3.88195	2.84106	5.10985	3.73874	2.86316	3.194	2	3
GRMZM2G098442_T01	GRMZM2G098442	orphan175	GRASSIUS	transcription and RNA processing	2.83466	1.11687	1.46153	2.94837	1.18829	2.351	0.884878	0.344719	0.906378	0.708701	0.238727	0.874009	1.03497	0.218135	0.725409	5	7
GRMZM2G040736_T01	GRMZM2G040736	orphan186	GRASSIUS	transcription and RNA processing	3.6073	2.82556	3.06517	3.59566	1.24354	3.20467	4.508	4.64534	4.7314	4.68536	2.34346	7.29858	6.75622	4.65035	7.29397	2	3
GRMZM2G034362_T01	GRMZM2G034362	orphan20	GRASSIUS	transcription and RNA processing	2.74953	5.36739	2.94559	2.20034	5.39682	3.81712	1.7274	1.91529	1.8815	2.44036	2.35736	1.67788	2.10255	1.10821	1.32783	3	7
GRMZM2G095727_T05_ext	GRMZM2G095727	orphan208	GRASSIUS	transcription and RNA processing	4.04499	8.08608	5.20678	3.95701	7.10954	4.937	2.26734	2.28801	3.26576	2.69562	2.98594	2.32945	2.98671	0.830998	1.78677	12	3
GRMZM2G090264_T01	GRMZM2G090264	orphan213	GRASSIUS	transcription and RNA processing	9.76528	2.34421	6.04023	7.02569	5.05615	5.92033	12.6561	1.24205	14.4912	17.2883	2.422	12.0415	5.99126	0.814867	6.73951	3	3
GRMZM2G033267_T01	GRMZM2G033267	orphan23	GRASSIUS	transcription and RNA processing	3.16255	1.24712	2.51644	3.99116	1.94308	3.20855	2.97094	2.71341	2.87862	2.99723	1.86675	3.028	3.4367	1.31317	2.01815	3	7
GRMZM2G038988_T01	GRMZM2G038988	orphan251	GRASSIUS	transcription and RNA processing	16.9515	24.1297	15.5392	17.7485	32.7245	20.5539	8.75695	5.59182	6.4518	8.3506	11.6842	4.79318	6.72422	3.63566	3.6116	10	3
GRMZM2G024799_T01	GRMZM2G024799	orphan275	GRASSIUS	transcription and RNA processing	1.42942	0.540857	1.7976	1.96776	0.658824	1.33554	1.89719	0.596044	1.15816	1.34105	0.273108	1.88413	1.12353	0.388139	0.79329	3	7
GRMZM2G129954_T01	GRMZM2G129954	orphan280	GRASSIUS	transcription and RNA processing	0.877837	1.45151	1.53236	1.8324	1.85614	2.33092	2.4175	2.15284	2.85684	2.57264	1.86753	3.7323	3.7173	0.960169	2.48611	3	7
GRMZM2G011015_T01	GRMZM2G011015	orphan281	GRASSIUS	transcription and RNA processing	4.33667	3.52179	5.16721	3.45841	1.3435	2.39395	3.11961	3.33372	2.8357	2.68779	1.39905	3.35966	2.79706	1.89604	3.3253	2	3
GRMZM2G004523_T01	GRMZM2G004523	orphan283	GRASSIUS	transcription and RNA processing	1.10962	0.580281	1.11611	1.73071	1.05536	2.12897	2.13268	2.03761	2.92069	2.93972	0.920537	2.60727	2.46679	2.98452	2.43545	2	7
GRMZM2G097135_T01	GRMZM2G097135	orphan301	GRASSIUS	transcription and RNA processing	212.622	304.227	223.016	6.49069	4.79217	3.74294	10.5859	13.7851	32.1027	5.97412	9.7296	5.43049	5.2901	18.0547	7.75236	10	2
GRMZM2G176173_T01	GRMZM2G176173	orphan319	GRASSIUS	transcription and RNA processing	0.48122	0.272184	1.31042	0.147797	0.0632599	0.127139	1.27316	0.365391	1.81807	1.59073	0.807219	1.04228	1.32353	1.23733	2.01077	4	7
GRMZM2G075320_T01_ext	GRMZM2G075320	orphan323	GRASSIUS	transcription and RNA processing	5.1202	6.3353	5.48509	5.16365	9.26837	6.48271	3.02438	2.73517	3.25016	3.8307	3.2871	3.13267	3.44689	3.40039	3.09515	12	3
GRMZM2G082487_T01	GRMZM2G082487	orphan328	GRASSIUS	transcription and RNA processing	22.6579	9.22969	17.049	17.9186	6.77316	16.5625	20.2121	14.011	39.296	21.5379	14.1318	23.9934	20.2491	27.3584	28.2545	11	2
GRMZM5G893117_T01	GRMZM5G893117	orphan340	GRASSIUS	transcription and RNA processing	0.688747	0.310487	0.685722	1.09003	0.560105	0.908597	0.97893	0.5281	1.28681	1.42484	0.495632	1.09789	1.32057	0.38283	0.602835	3	7
GRMZM2G059453_T01	GRMZM2G059453	orphan355	GRASSIUS	transcription and RNA processing	9.68045	4.94458	11.9951	11.4751	4.37642	9.95742	8.64839	8.89192	14.0432	8.70576	7.52447	13.0534	11.4698	12.6791	15.501	12	2
GRMZM2G039187_T01_ext	GRMZM2G039187	orphan37	GRASSIUS	transcription and RNA processing	1.79189	0.678433	2.02524	0.900411	0.680682	0.824027	1.45895	2.32147	1.74103	1.59793	1.00464	0.962272	1.56591	2.04987	2.13322	2	7
GRMZM2G413113_T01	GRMZM2G413113	orphan38	GRASSIUS	transcription and RNA processing	6.62558	2.87783	6.4645	8.22066	1.88257	6.00998	5.27685	1.40291	5.0781	5.07057	1.60708	3.31749	4.33051	1.11439	1.9411	3	3
GRMZM2G134671_T01	GRMZM2G134671	orphan43	GRASSIUS	transcription and RNA processing	2.89489	3.62728	3.04063	2.31916	3.4914	2.78207	2.78604	2.85559	2.76467	2.54687	6.37073	3.0727	2.84372	9.78679	5.48698	12	3
GRMZM2G180430_T03	GRMZM2G180430	orphan65	GRASSIUS	transcription and RNA processing	6.62887	4.59602	7.07141	7.40982	6.62046	7.5264	6.93491	11.0641	8.89725	7.03422	13.4317	10.0651	8.31754	20.6989	13.9773	10	3
GRMZM2G000603_T01	GRMZM2G000603	orphan8	GRASSIUS	transcription and RNA processing	0.0988735	0.227159	0.230978	0.221666	0.0582849	0.0702131	0.10988	0.313802	0.12533	0.153103	0.377454	0.291977	0.151521	1.14918	1.25987	4	10
GRMZM2G023346_T01	GRMZM2G023346	orphan92	GRASSIUS	transcription and RNA processing	1.30193	0.341545	0.90175	0.850457	0.65707	0.810665	1.13318	1.14808	2.42349	1.83525	3.18498	1.77303	1.81379	9.18539	6.13818	2	9
GRMZM2G141036_T01	GRMZM2G141036	pepsin A	MaizeGDB	transcription and RNA processing	1.63771	0.397237	1.24531	1.66983	0.563367	1.48956	1.68793	3.21513	2.77876	1.51012	2.51355	2.4772	1.52819	4.20663	4.16442	2	9
GRMZM2G381739_T01	GRMZM2G381739	pepsin A	MaizeGDB	transcription and RNA processing	8.37192	3.50524	6.77466	9.20103	3.43392	5.09649	4.7685	3.60992	5.12018	5.67597	0.286151	3.35129	3.53172	1.26393	3.67579	3	3
GRMZM2G128333_T01	GRMZM2G128333	pepsin A	MaizeGDB	transcription and RNA processing	1.99564	0.461787	1.21703	1.15482	0.385094	0.814783	0.749572	1.05838	0.893097	0.658515	0.502781	0.73984	0.531864	1.07794	0.696674	3	7
GRMZM2G168249_T01_ext	GRMZM2G168249	PHD16	GRASSIUS	transcription and RNA processing	1.24542	1.74697	1.43656	1.25487	3.60119	1.66297	1.2292	1.0279	1.2534	1.1368	1.23585	1.27874	1.52468	0.96233	1.19648	3	7
GRMZM2G086403_T01	GRMZM2G086403	PLATZ family	ProFITS	transcription and RNA processing	2.16846	3.78013	3.11896	2.38503	2.01806	2.28996	2.02032	5.12095	3.01715	2.3992	6.41908	3.86046	2.9045	10.7802	7.28708	12	3
GRMZM2G006585_T01	GRMZM2G006585	PLATZ family gene	MapMan	transcription and RNA processing	14.3695	41.6674	14.5198	12.0036	13.45	15.9708	10.9005	10.0081	10.7086	12.0078	9.78593	6.20495	6.81263	4.13689	8.9403	10	2
GRMZM5G838098_T03	GRMZM5G838098	pnFL-2	MaizeSeqence	transcription and RNA processing	19.2972	13.7043	22.9612	13.9465	7.50174	13.3461	19.2251	20.2327	25.9117	17.1568	32.3533	26.8489	18.8688	90.4955	72.4644	6	2
GRMZM2G089736_T01	GRMZM2G089736	pnFL-2	MaizeSeqence	transcription and RNA processing	53.2254	48.9003	58.706	34.2021	33.6213	31.105	24.7542	48.8831	26.1301	22.4095	46.2262	35.6366	28.5845	93.2651	77.9418	8	5
GRMZM5G883985_T01	GRMZM5G883985	pollen-specific arabinogalacta protein BAN102 (LOC100283108), mRNA	MaizeSeqence	transcription and RNA processing	6.57901	4.63616	8.48919	3.44026	2.36597	3.53279	4.12129	9.98495	8.36281	2.90144	4.91843	5.79914	3.914	9.60779	7.9107	12	3
GRMZM2G175761_T01	GRMZM2G175761	pollen-specific protein SF3	MaizeSeqence	transcription and RNA processing	1.35515	1.72456	1.61514	1.86022	1.55399	1.02715	0.771938	1.99771	0.813789	0.621432	2.0823	0.701576	0.712809	3.29086	1.76303	2	7
GRMZM2G108712_T03	GRMZM2G108712	proliferating cell nuclear antigen2	MaizeSeqence	transcription and RNA processing	14.3365	20.6317	18.1583	22.0135	22.6996	21.493	39.9244	67.5958	46.8138	44.0189	45.0195	44.413	36.28	36.6267	45.9917	7	5
GRMZM2G119168_T01	GRMZM2G119168	putative transcription regulator	MapMan	transcription and RNA processing	2.11425	0.602071	3.69562	1.6516	0.63306	1.28828	2.21475	5.82277	4.03965	2.77089	4.78167	6.66283	3.1968	11.295	11.7259	1	9
GRMZM2G081949_T02	GRMZM2G081949	putative transcription regulator	MapMan	transcription and RNA processing	23.8255	20.9873	31.6543	32.7046	15.0442	25.8271	31.466	27.3777	46.5737	34.5664	23.5185	62.9433	41.8768	37.0629	51.5697	6	5
GRMZM2G072274_T01	GRMZM2G072274	putative transcription regulator	MapMan	transcription and RNA processing	7.6166	7.16553	10.3498	10.996	4.7209	8.33613	8.58362	6.38966	9.11869	11.011	4.86124	8.56675	9.79209	7.11671	8.91617	12	2
GRMZM2G029065_T01	GRMZM2G029065	putative transcription regulator	MapMan	transcription and RNA processing	0.386954	0.278204	0.432002	0.506598	0.311969	0.415617	0.974482	0.343949	0.811743	1.07973	0.266363	0.943596	0.836164	0.655403	0.830555	3	10
GRMZM2G051522_T01	GRMZM2G051522	putative transcription regulator	MapMan	transcription and RNA processing	60.2869	33.7959	36.5189	15.2701	4.83084	9.46945	8.61108	8.02057	17.4826	7.15552	4.63231	9.22334	5.10617	4.07364	5.21985	12	2
GRMZM2G065669_T01	GRMZM2G065669	putative transcription regulator	MapMan	transcription and RNA processing	21.5427	32.9108	21.1878	22.189	31.548	31.5289	15.476	32.6133	21.9785	20.3243	28.0851	20.0214	19.4405	20.2326	19.0148	7	2
GRMZM2G076950_T01	GRMZM2G076950	putative transcription regulator	MapMan	transcription and RNA processing	0.187594	0.386696	0.287307	0.136981	0.625131	0.596484	0.475256	0.319942	0.399436	0.537728	0.469575	0.26712	0.347873	0.266485	0.368949	5	11
GRMZM2G467640_T02	GRMZM2G467640	putative transcription regulator	MapMan	transcription and RNA processing	0.776376	0.374068	0.517468	0.54231	1.28487	0.788444	0.429979	1.53407	0.290878	0.397159	1.25284	0.922741	1.03181	1.60385	1.63743	3	10
GRMZM2G130366_T01	GRMZM2G130366	putative transcription regulator	MapMan	transcription and RNA processing	8.67159	10.6292	9.3416	9.43885	19.1584	11.9015	9.26013	8.33819	9.27164	9.71564	10.5745	8.60944	8.92152	6.92907	7.63432	10	3
GRMZM2G425774_T01	GRMZM2G425774	putative transcription regulator	MapMan	transcription and RNA processing	19.3816	19.0554	17.8736	20.3803	40.3672	23.34	11.1361	14.3801	9.12143	14.5904	21.9137	6.09084	8.20621	3.84495	9.56912	10	3
GRMZM2G110233_T01	GRMZM2G110233	putative transcription regulator	MapMan	transcription and RNA processing	8.97505	14.3713	8.25012	8.49394	15.7498	9.70499	6.70184	5.91754	5.85838	6.11118	6.56774	5.77797	7.51945	5.99841	6.80813	10	3
GRMZM2G005980_T01	GRMZM2G005980	putative transcription regulator	MapMan	transcription and RNA processing	14.9922	17.0907	16.0344	16.7387	29.261	23.0722	17.6484	25.1089	18.0473	18.2949	24.7893	16.8496	18.6164	17.1677	16.2649	7	2
GRMZM2G074107_T01	GRMZM2G074107	putative transcription regulator	MapMan	transcription and RNA processing	2.14688	2.18909	2.24481	2.89055	1.12268	1.77262	2.3191	1.92401	1.86199	2.48488	1.17569	2.67414	2.90553	2.40774	2.16762	3	7
GRMZM2G028139_T01	GRMZM2G028139	putative translation initiation factor IF-2 Fragment	MaizeSeqence	transcription and RNA processing	7.31261	9.19196	7.30625	7.32973	18.2122	12.2529	5.30244	4.74131	4.83639	5.22605	7.32889	4.34114	5.03239	1.46613	4.11013	10	3
GRMZM2G165901_T02	GRMZM2G165901	responsive to abscisic acid15 (rab15)	CoGe	transcription and RNA processing	268.191	233.938	313.323	685.665	412.401	652.917	397.977	1100.15	523.301	457.043	1157.61	617.679	577.196	990.095	703.591	9	6
GRMZM2G177340_T02	GRMZM2G177340	ribonuclease	MapMan	transcription and RNA processing	0.437548	0.0801035	0.40906	0.0884219	0.240368	0.220728	0.384945	3.30446	1.99407	1.03391	4.7211	3.38452	0.839501	14.8622	8.44035	1	8
GRMZM2G137525_T01	GRMZM2G137525	ribonuclease	MapMan	transcription and RNA processing	7.94458	4.75898	12.7392	9.08699	1.99038	4.39446	12.377	4.43283	11.8965	16.9714	2.42541	18.2328	17.5614	4.57442	14.1451	2	2
GRMZM2G064914_T03	GRMZM2G064914	ribonuclease	MapMan	transcription and RNA processing	30.7144	36.0942	33.2955	23.2891	30.5044	14.1736	61.8475	34.5256	49.0555	42.9503	38.5908	43.5527	53.2466	31.0719	48.117	7	5
GRMZM2G123305_T01	GRMZM2G123305	ribonuclease	MapMan	transcription and RNA processing	2.88235	5.30727	2.47153	1.72469	4.30665	2.63105	3.77695	2.49459	3.40652	3.48478	4.42729	2.79785	2.90431	3.64154	3.79305	12	3
GRMZM2G001415_T01	GRMZM2G001415	ribonuclease	MapMan	transcription and RNA processing	3.2571	5.0933	2.5212	3.30635	7.46608	5.14881	2.10347	2.56655	2.42457	2.31809	4.0341	2.05032	2.01902	2.06115	1.84506	12	7
GRMZM2G099630_T01	GRMZM2G099630	ribonuclease	MapMan	transcription and RNA processing	5.53094	5.71613	5.87122	6.73358	14.0576	9.26377	3.80623	3.10625	3.23638	3.47409	5.60498	3.79461	3.98367	0.85593	2.82595	12	3
GRMZM2G110960_T01	GRMZM2G110960	ribonuclease	MapMan	transcription and RNA processing	10.2937	9.65286	10.0608	12.874	6.91367	10.4619	12.4514	10.6435	12.9213	12.1471	9.21719	13.8578	12.2916	10.1539	11.0139	10	2
GRMZM2G141322_T01	GRMZM2G141322	ribonuclease 1	MaizeSeqence	transcription and RNA processing	2.63367	0.840954	1.56412	2.13226	1.23784	2.34879	1.42809	1.37431	1.97785	2.26819	1.4817	2.78471	2.19849	3.82692	2.86281	3	9
GRMZM2G145562_T01	GRMZM2G145562	RNA binding	MapMan	transcription and RNA processing	3.3669	3.46336	3.89145	6.71834	2.97058	4.01094	2.42956	3.08226	2.3259	2.7336	2.3433	2.07732	1.85105	3.37132	4.28832	2	3
GRMZM2G042343_T02	GRMZM2G042343	RNA binding	MapMan	transcription and RNA processing	3.35098	4.12105	3.40784	3.31731	3.8347	2.57579	3.18448	2.85394	3.06923	2.57098	3.72697	2.82044	2.90829	6.88918	6.14921	12	3
GRMZM2G048551_T01	GRMZM2G048551	RNA binding	MapMan	transcription and RNA processing	3.1613	2.64654	2.72399	2.1978	1.56526	2.70683	3.0662	1.35129	2.80934	2.05844	1.69034	2.72132	2.67368	2.79464	2.37007	3	7
GRMZM2G008410_T01	GRMZM2G008410	RNA binding	MapMan	transcription and RNA processing	10.5905	12.8811	11.9654	6.17766	17.2647	11.6649	9.63592	6.95129	8.94897	10.8036	7.39649	8.37449	9.1411	8.11572	9.80284	10	2
GRMZM2G057743_T02	GRMZM2G057743	RNA binding	MapMan	transcription and RNA processing	1.33971	1.67537	1.30999	1.09641	2.70034	1.35797	1.2065	1.11621	1.07412	1.1066	0.877975	0.819054	1.40194	0.951654	1.05126	3	7
GRMZM2G172011_T01	GRMZM2G172011	RNA binding	MapMan	transcription and RNA processing	7.81373	11.2379	6.96601	6.37826	11.9675	9.59184	6.01999	6.33552	5.75204	7.15549	7.40511	5.81519	6.20306	7.5828	8.12921	10	3
GRMZM2G152526_T01	GRMZM2G152526	RNA binding	MapMan	transcription and RNA processing	9.53164	11.4352	8.40838	9.07729	16.2779	10.6812	9.94515	10.5108	9.05088	10.5681	10.5777	9.70101	10.4309	10.5892	10.7521	10	2
GRMZM5G846140_T01	GRMZM5G846140	RNA binding	MapMan	transcription and RNA processing	9.12096	12.4068	8.63733	9.61975	17.0339	12.1145	9.18099	8.70722	7.70291	9.57419	14.2943	7.2045	7.5047	9.47401	9.95674	10	3
GRMZM2G053223_T01	GRMZM2G053223	RNA binding	MapMan	transcription and RNA processing	1.65478	0.669646	1.30292	2.04902	0.652054	0.659759	1.49808	0.608936	1.41508	1.34826	0.541585	1.07511	0.966933	0.404082	0.9405	3	7
GRMZM2G051043_T01	GRMZM2G051043	RNA binding protein	MapMan	transcription and RNA processing	13.0759	13.2978	14.2622	11.7037	13.4257	11.8001	9.24937	16.6144	12.0981	10.2091	17.5325	14.7577	10.7895	30.1895	25.5551	10	2
GRMZM2G125529_T01	GRMZM2G125529	RNA binding protein	MapMan	transcription and RNA processing	60.9131	61.8367	39.6139	8.60041	12.5803	12.9286	2.11101	3.00146	3.15442	1.50834	2.39417	1.85485	1.4395	4.81923	1.38429	12	7
GRMZM2G403636_T01	GRMZM2G403636	RNA helicase	MapMan	transcription and RNA processing	22.5344	18.0828	25.1462	28.0376	26.7597	28.9222	20.1603	35.0848	21.842	23.3156	33.8025	27.1338	24.8263	34.204	27.0878	7	5
GRMZM2G041732_T01	GRMZM2G041732	RNA helicase	MapMan	transcription and RNA processing	1.68706	2.00493	1.60679	1.31014	3.50038	2.18829	1.68997	1.21298	1.35018	1.02642	2.08815	1.18092	1.6636	1.32545	1.49101	3	7
GRMZM2G129007_T01	GRMZM2G129007	RNA helicase	MapMan	transcription and RNA processing	3.29985	4.36446	3.04987	3.67645	6.90916	5.34569	2.73197	2.95372	3.17901	2.8336	3.62297	2.95719	3.53556	2.60799	2.7282	12	3
GRMZM2G300375_T01	GRMZM2G300375	RNA helicase	MapMan	transcription and RNA processing	3.82893	5.22145	4.11699	4.08181	7.42267	5.5064	3.9301	4.65969	3.79788	3.95939	5.71879	3.48829	3.6203	4.0191	4.0906	12	3
GRMZM2G050697_T01	GRMZM2G050697	RNA processing	MapMan	transcription and RNA processing	2.23382	1.29297	2.81382	3.15125	1.64512	2.77382	1.70873	2.06611	1.57011	2.37892	1.2465	1.69559	2.05308	1.40832	0.83387	3	7
GRMZM2G038606_T02	GRMZM2G038606	RNA processing	MapMan	transcription and RNA processing	25.563	38.3897	29.2682	30.1482	37.4485	37.6822	29.1178	27.0349	26.3987	28.1006	20.9075	26.2219	27.8898	13.3085	23.4347	7	5
GRMZM2G426888_T01	GRMZM2G426888	RNA processing	MapMan	transcription and RNA processing	2.84618	2.05559	2.98499	2.89506	1.29332	2.14612	2.18771	0.898304	1.69276	2.22787	0.614072	1.16522	1.77827	0.467988	0.90923	3	7
GRMZM2G016097_T01	GRMZM2G016097	RNA processing	MapMan	transcription and RNA processing	7.99852	9.33256	9.51546	7.63172	8.30513	7.11363	9.45207	4.47366	6.66809	7.33146	5.84082	6.49006	6.83344	3.31269	6.66934	10	3
GRMZM2G121785_T01	GRMZM2G121785	RNA processing	MapMan	transcription and RNA processing	11.5269	13.387	6.40093	6.31536	9.68043	5.78712	4.18516	1.97294	3.50059	3.3725	3.88073	2.91199	2.72416	2.09569	2.79011	12	3
GRMZM2G108919_T01	GRMZM2G108919	RNA processing	MapMan	transcription and RNA processing	10.9714	10.9081	12.7768	11.2396	11.0769	8.41582	16.95	5.47702	16.1746	13.0823	6.49467	14.2911	13.345	5.12561	13.6173	10	2
GRMZM2G015005_T02	GRMZM2G015005	RNA processing	MapMan	transcription and RNA processing	1.91052	1.76159	1.65077	1.22116	3.07698	2.53244	1.77354	1.82044	1.67019	1.68447	2.55406	1.42182	1.44134	1.24806	1.59179	3	7
GRMZM2G040995_T02	GRMZM2G040995	RNA processing	MapMan	transcription and RNA processing	5.56135	9.15141	6.72191	6.9551	14.1703	10.1534	3.57417	4.09903	3.09346	4.46671	6.93443	2.61629	2.80588	3.79412	2.39828	10	3
GRMZM2G038588_T01	GRMZM2G038588	RNA processing	MapMan	transcription and RNA processing	6.7698	5.30461	5.75614	6.00853	12.041	7.43404	5.01684	6.92687	5.57115	6.02673	5.9669	6.11096	6.08116	5.28256	6.51896	12	3
GRMZM2G042398_T01	GRMZM2G042398	RNA processing	MapMan	transcription and RNA processing	11.3378	14.9166	11.0518	9.28997	18.43	13.4227	9.44971	8.88319	9.49607	10.0126	10.5446	8.68149	9.11551	10.7016	9.23606	10	2
GRMZM2G415846_T01	GRMZM2G415846	RNA processing	MapMan	transcription and RNA processing	7.82616	11.3271	7.4453	6.87405	13.2131	10.4757	5.2076	3.71138	4.53751	6.15257	5.15335	4.57084	5.56617	3.6917	4.65632	10	3
GRMZM2G013619_T01	GRMZM2G013619	RNA processing	MapMan	transcription and RNA processing	74.4273	88.0829	77.3384	83.1655	147.311	104.391	51.4099	47.4848	42.4388	52.0724	78.9554	38.6708	45.8106	44.7477	43.0343	8	4
GRMZM2G056929_T02	GRMZM2G056929	S1FA	MapMan	transcription and RNA processing	133.858	74.1519	139.451	134.409	80.3691	86.5074	182.505	77.3261	137.029	144.003	73.0571	136.59	120.574	66.2902	103.479	8	4
GRMZM2G177110_T01	GRMZM2G177110	seed specific protein Bn15D17A	MaizeSeqence	transcription and RNA processing	30.8166	8.78289	22.2525	27.7015	8.70986	24.5585	26.2445	11.7115	31.5557	28.0445	7.77155	33.2701	23.7582	7.50592	19.8584	10	5
GRMZM2G357972_T02	GRMZM2G357972	SET-domain transcriptional regulator family gene	MapMan	transcription and RNA processing	3.12758	3.17143	2.64823	2.72577	5.54337	3.1337	1.68061	1.97545	2.2504	1.94869	2.57446	1.67401	1.52242	1.57127	1.3036	3	7
GRMZM2G416061_T02	GRMZM2G416061	small nuclear ribonucleoprotein Sm D1	MaizeSeqence	transcription and RNA processing	0	0	0	0	0	0.00109302	54.1886	14.1025	56.1192	35.7879	13.8345	39.5699	18.3739	21.3142	25.2604
GRMZM2G416061_T04	GRMZM2G416061	small nuclear ribonucleoprotein Sm D1	MaizeSeqence	transcription and RNA processing	46.1118	12.5819	29.9292	29.9993	13.9928	30.2743	18.546	16.4616	31.57	21.3401	12.1237	13.788	11.111	13.3382	15.4422	10	2
GRMZM2G071025_T01	GRMZM2G071025	SNF2 family gene	ProFITS	transcription and RNA processing	6.81922	9.37948	6.82999	7.90438	14.2384	10.8502	6.21561	7.64253	6.59777	7.31818	8.3715	5.77845	6.29294	2.90733	4.28551	10	3
GRMZM2G046676_T01	GRMZM2G046676	SNF7	MapMan	transcription and RNA processing	9.61902	10.923	9.32989	6.63108	13.2484	10.8024	8.58806	4.91498	6.40649	7.14938	7.30769	6.52362	7.31938	4.23729	5.24445	10	3
GRMZM2G069827_T01	GRMZM2G069827	SNF7	MapMan	transcription and RNA processing	10.1402	13.7374	12.2755	7.82828	14.8824	10.9803	7.90588	4.99094	7.21624	7.78084	5.17876	4.82629	6.31253	4.57898	5.409	10	3
GRMZM2G175419_T01	GRMZM2G175419	splicing related gene	MapMan	transcription and RNA processing	6.18851	8.27428	6.36838	10.6759	6.90575	8.71725	22.6833	37.0284	28.1259	27.071	49.5138	23.9163	25.84	32.0247	26.4797	6	2
GRMZM2G433801_T01	GRMZM2G433801	splicing related gene	MapMan	transcription and RNA processing	6.52307	6.38716	6.21332	5.97473	13.2468	8.61745	4.06776	4.83518	4.56093	5.37355	7.26529	3.5523	3.94849	2.451	2.43185	10	3
GRMZM2G099355_T01	GRMZM2G099355	splicing related gene	MapMan	transcription and RNA processing	13.4829	17.1579	14.3545	14.4013	30.4729	19.7265	8.54064	7.56708	8.35743	9.71321	12.6577	7.72393	8.0209	6.39751	6.04584	10	3
GRMZM2G037698_T02	GRMZM2G037698	splicing related gene	MapMan	transcription and RNA processing	8.86593	11.4377	7.49996	8.27923	16.5232	11.8202	8.73819	9.77042	7.77898	8.69454	9.75675	5.97446	7.06189	7.82619	7.42438	10	3
GRMZM2G178227_T01	GRMZM2G178227	splicing related gene	MapMan	transcription and RNA processing	37.3008	50.7404	27.1944	28.5776	51.5904	37.6874	17.2711	11.8423	13.4021	14.5028	21.6972	11.857	12.6313	12.7859	12.877	7	2
GRMZM2G077752_T01	GRMZM2G077752	SRS family gene	ProFITS	transcription and RNA processing	3.05541	2.73048	4.04481	3.82945	1.75091	2.76984	4.55633	8.47028	7.77595	5.70592	6.36099	7.46812	5.96286	12.8281	10.7397	12	3
GRMZM2G161418_T02	GRMZM2G161418	TATA-binding protein2 (tbp2)	CoGe	transcription and RNA processing	7.50939	7.53389	8.00334	5.66621	11.6187	7.80238	5.65065	3.98989	5.12811	4.63577	4.95499	4.71033	4.4584	1.4313	4.98649	10	3
GRMZM2G077755_T01	GRMZM2G077755	TCP family gene	ProFITS	transcription and RNA processing	0.289212	0.195023	0.254966	0.345195	0.176226	0.296296	0.330848	0.881039	0.647584	0.335075	0.421551	0.211346	0.413943	0.662097	0.495971	4	11
GRMZM2G465091_T01	GRMZM2G465091	TCP14	GRASSIUS	transcription and RNA processing	3.83537	2.59272	3.02883	2.23865	0.820767	2.01863	1.80113	0.850906	1.90322	1.1302	0.660783	1.52528	1.71779	0.989753	1.45731	3	7
GRMZM2G060319_T01	GRMZM2G060319	TCP15	GRASSIUS	transcription and RNA processing	1.59164	0.444764	1.16462	1.38448	0.743865	0.642154	0.904587	0.137701	1.13075	0.577024	0.499798	1.50257	0.986458	0.341498	0.735157	5	7
GRMZM2G078077_T01	GRMZM2G078077	TCP25	GRASSIUS	transcription and RNA processing	8.78677	7.39087	9.80107	9.55073	4.67191	10.6153	7.11801	9.03682	10.4734	8.36797	6.49751	9.67663	8.89204	12.6599	11.2503	12	2
GRMZM2G115516_T01	GRMZM2G115516	TCP5	GRASSIUS	transcription and RNA processing	1.56875	1.29589	1.29195	2.12355	0.973571	1.65447	1.49754	0.484747	0.785204	1.08479	0.539013	0.802752	0.741643	0.540725	0.827816	3	7
GRMZM2G553314_T01	GRMZM2G553314	threonine--tRNA ligase	MaizeGDB	transcription and RNA processing	10.6853	13.4781	9.93218	8.62945	20.7671	14.0094	11.8186	11.7117	10.9839	12.2258	13.4204	10.3887	10.8316	7.97788	10.1836	10	2
GRMZM2G163157_T01	GRMZM2G163157	THX14	GRASSIUS	transcription and RNA processing	3.86751	2.34359	5.14242	4.54439	2.8544	4.50278	5.56245	6.14775	6.73988	5.9132	5.97021	7.02645	5.44877	10.373	8.02695	12	3
GRMZM2G111760_T01	GRMZM2G111760	THX22	GRASSIUS	transcription and RNA processing	2.0656	1.23576	1.86006	2.35161	1.7523	2.32451	2.10156	1.16967	2.45391	1.90523	0.78942	1.8256	2.32021	1.07304	1.29428	3	7
GRMZM2G380094_T01_ext	GRMZM2G380094	THX24	GRASSIUS	transcription and RNA processing	9.22513	7.24932	9.49644	13.6029	6.14695	9.81318	9.25559	6.43506	10.0698	9.80421	5.71082	8.8319	8.89577	5.89782	8.20042	12	2
GRMZM2G016637_T01_ext	GRMZM2G016637	THX5	GRASSIUS	transcription and RNA processing	3.68548	3.57714	4.1696	4.84453	2.28781	3.64705	3.0691	4.87062	4.95714	4.05033	5.69308	3.84301	3.62233	7.98986	5.51382	12	3
GRMZM2G005954_T02	GRMZM2G005954	tify family gene	ProFITS	transcription and RNA processing	7.02336	3.85584	2.84468	3.53756	0.515031	2.96736	7.78763	11.4799	6.60386	6.91091	7.06341	7.73426	6.03839	23.4023	7.02468	11	3
GRMZM2G130505_T02	GRMZM2G130505	TRAF family gene	ProFITS	transcription and RNA processing	14.7311	4.81711	11.879	11.5444	4.79878	7.87977	9.95773	7.03144	11.0104	9.90675	6.22458	11.0585	11.4014	10.7007	11.536	12	2
GRMZM2G089506_T01	GRMZM2G089506	transcription factor gene	MapMan	transcription and RNA processing	0.296765	0.135595	0.327012	0.223397	0.301428	0.0411827	0.186109	7.75448	1.85637	0.484271	4.90344	3.70587	0.246557	19.0815	7.79832	1	8
GRMZM2G036365_T01	GRMZM2G036365	transcription factor gene	MapMan	transcription and RNA processing	0.0377126	0.0611561	0	0.014836	0.0222002	0	0.0394639	1.03999	0.266167	0.174524	1.07971	1.54677	0.302974	2.88203	6.45757	4
GRMZM2G175927_T01	GRMZM2G175927	transcription factor gene	MapMan	transcription and RNA processing	2.83e-05	0.0525758	0.129311	0.0123419	0.158052	2.18e-05	0.183911	4.00663	1.45026	0.264177	6.02628	3.61148	0.881894	15.4762	11.7257	1	12
GRMZM2G046061_T02_ext	GRMZM2G046061	transcription factor gene	MapMan	transcription and RNA processing	0.264543	0.306584	0.391628	0.266312	0.250543	0.508229	0.419319	2.2401	0.710476	0.608224	1.38063	1.42691	0.562413	5.4379	3.76424	2	7
GRMZM2G126079_T01	GRMZM2G126079	transcription factor gene	MapMan	transcription and RNA processing	0.495255	0.324582	0.279626	0.483101	0.625451	0.415518	0.451416	1.73814	0.916417	0.759711	2.78768	1.28339	0.783629	6.42844	3.62702	2	7
GRMZM2G140994_T01	GRMZM2G140994	transcription factor gene	MapMan	transcription and RNA processing	25.1089	33.1267	27.2428	5.67693	4.24385	4.14106	6.51328	6.64627	8.42317	5.45646	7.28276	5.97408	5.88687	14.3647	6.76609	10	2
GRMZM2G090603_T01	GRMZM2G090603	transcription factor gene	MapMan	transcription and RNA processing	0.977007	0.957065	1.16769	0.795221	0.399655	0.895259	0.773969	5.96819	1.37984	0.798973	0.950203	1.67675	1.08073	0.534931	1.19337	3	7
GRMZM2G041415_T01	GRMZM2G041415	transcription factor MYB8	MaizeSeqence	transcription and RNA processing	37.4823	32.9243	39.9488	29.4096	13.908	27.8341	22.3227	18.341	25.3644	19.2349	10.5086	25.5105	22.9412	13.2725	23.7716	10	5
GRMZM2G134334_T01	GRMZM2G134334	transcription regulation gene	MapMan	transcription and RNA processing	17.3448	19.4487	20.0282	11.6165	7.24455	12.5977	12.7356	22.827	21.5118	14.4937	22.2115	21.5397	15.1187	34.9699	38.343	10	2
GRMZM2G131280_T01	GRMZM2G131280	transcription regulation gene	MapMan	transcription and RNA processing	7.82703	9.27349	7.01689	7.65304	5.40784	7.01793	7.36307	8.24539	7.96887	6.2185	7.44662	8.9463	6.32591	12.0248	11.725	12	3
GRMZM2G092571_T03	GRMZM2G092571	transcription regulation gene	MapMan	transcription and RNA processing	4.19956	3.38968	3.43961	2.72214	2.50823	2.91321	4.33418	4.69704	3.83601	4.28666	5.73142	5.92441	3.87951	10.3864	5.45809	12	3
GRMZM2G042008_T01	GRMZM2G042008	transcription regulation gene	MapMan	transcription and RNA processing	274.823	163.898	266.255	257.928	112.662	236.315	321.837	265.179	375.602	285.933	195.467	426.551	348.263	195.81	291.431	9	6
GRMZM2G122937_T01	GRMZM2G122937	transcription regulation gene	MapMan	transcription and RNA processing	77.8835	89.2694	67.2519	56.9572	67.7361	54.5947	35.4817	19.127	28.1944	30.589	23.9741	27.8939	34.2896	17.134	31.1014	7	5
GRMZM2G339736_T01	GRMZM2G339736	transcription regulation gene	MapMan	transcription and RNA processing	29.0667	20.0957	29.6168	29.0873	10.5584	24.4004	26.224	14.0134	30.2259	19.4264	10.8096	25.0779	24.3831	11.1763	16.1437	10	5
GRMZM2G070455_T01	GRMZM2G070455	transcription regulation gene	MapMan	transcription and RNA processing	61.2423	75.8032	81.9815	60.6345	80.7358	65.8856	280.828	184.657	358.385	331.379	293.307	460.645	647.035	278.131	504.013	9	6
GRMZM2G164314_T02	GRMZM2G164314	transcription regulation gene	MapMan	transcription and RNA processing	45.2139	37.6642	60.3175	86.5195	42.2043	66.7873	101.385	65.1933	95.8504	113.344	43.9865	105.087	132.087	42.3639	90.0076	7	4
GRMZM2G476357_T01	GRMZM2G476357	transcription regulation gene	MapMan	transcription and RNA processing	3.49466	1.95028	3.61021	5.34879	2.00701	3.71924	3.84842	2.63083	4.82151	3.70562	1.46087	5.06541	4.15605	1.29498	3.98481	3	3
GRMZM2G330361_T01	GRMZM2G330361	transcription regulation gene	MapMan	transcription and RNA processing	1.51742	0.552157	1.20673	1.30028	0.782496	1.10469	1.94302	0.979602	1.38207	1.81074	0.710587	1.25173	1.57821	0.302442	0.934127	3	7
GRMZM2G018108_T01	GRMZM2G018108	transcription regulation gene	MapMan	transcription and RNA processing	5.09184	2.01776	2.74289	2.74637	1.27144	2.45657	11.6848	10.3383	15.2702	6.72976	11.4953	24.7125	17.9666	14.0587	27.705	11	2
GRMZM2G029101_T01	GRMZM2G029101	transcription regulation gene	MapMan	transcription and RNA processing	5.86644	5.54446	8.65566	9.91585	4.01753	9.04194	9.88543	10.5583	13.0697	9.16587	9.81128	17.2505	14.8946	18.5138	20.3238	11	2
GRMZM2G004548_T01	GRMZM2G004548	transcription regulation gene	MapMan	transcription and RNA processing	9.25697	13.8087	13.9952	9.31914	4.88057	7.36176	11.8184	16.8847	19.3891	12.5815	11.8517	22.8727	17.6891	25.1562	26.7472	10	2
GRMZM2G171934_T01	GRMZM2G171934	transcription regulation gene	MapMan	transcription and RNA processing	11.8719	11.1042	12.9599	14.9801	11.1014	15.4575	11.8338	7.77786	10.6948	13.7509	6.91161	9.9649	14.8848	6.43016	9.67277	10	2
GRMZM5G848822_T01	GRMZM5G848822	transcription regulation gene	MapMan	transcription and RNA processing	3.03994	1.5467	2.84755	3.36584	1.07159	2.47173	3.98585	1.7983	5.63704	3.45535	1.25806	5.07332	4.1179	2.44957	4.5507	3	3
GRMZM2G134351_T01	GRMZM2G134351	transcription regulation gene	MapMan	transcription and RNA processing	0.307409	0.197731	0.738429	0.422015	0.13155	0.536717	1.65819	0.723543	1.90848	1.60164	0.482117	2.00017	1.92948	0.941562	1.5391	4	7
GRMZM5G834335_T01	GRMZM5G834335	transcription regulation gene	MapMan	transcription and RNA processing	84.6762	76.553	73.967	69.1682	75.8963	73.4789	107.584	61.7127	95.9626	83.772	65.7013	92.7984	77.5433	57.5618	83.1693	8	4
GRMZM2G147614_T01	GRMZM2G147614	transcription regulation gene	MapMan	transcription and RNA processing	9.46498	9.31016	8.24884	6.97259	8.04888	8.5036	11.2537	3.48225	8.15711	8.45931	4.57652	9.44023	9.4897	7.20985	9.41412	12	2
GRMZM2G096705_T01	GRMZM2G096705	transcription regulation gene	MapMan	transcription and RNA processing	4.07633	5.24168	3.36916	4.35995	10.9704	4.8421	4.00419	4.70244	3.64195	4.52698	6.34737	3.44939	4.66109	3.75836	4.27591	12	3
GRMZM2G032258_T01	GRMZM2G032258	transcription regulation gene	MapMan	transcription and RNA processing	26.5318	37.8042	22.0563	16.631	35.436	22.5877	9.62977	6.61841	8.39675	8.57355	11.875	7.56897	8.53615	9.5983	9.6005	10	3
GRMZM2G020142_T01	GRMZM2G020142	transcription regulation gene	MapMan	transcription and RNA processing	2.86962	4.5867	3.53693	3.03178	6.36282	3.88644	2.33849	2.52024	2.7634	2.3973	2.93196	1.98066	2.23808	2.43489	1.99849	12	7
GRMZM2G124051_T01	GRMZM2G124051	transcription regulation gene	MapMan	transcription and RNA processing	3.22681	4.60092	3.23825	3.15922	6.44717	4.2497	3.35368	3.50462	3.53698	3.74748	4.30485	2.48325	2.97277	2.95332	2.64408	12	7
GRMZM2G025356_T01	GRMZM2G025356	transcription regulation gene	MapMan	transcription and RNA processing	4.39108	4.81025	3.97088	3.80902	7.53405	4.43256	3.6902	3.31284	2.90587	3.12601	3.77826	3.31744	3.54916	2.88526	3.49375	12	3
GRMZM2G065822_T01	GRMZM2G065822	transcription regulation gene	MapMan	transcription and RNA processing	6.694	9.04714	6.15179	5.4253	10.4375	7.73705	2.97988	3.33062	3.48519	3.557	5.18838	2.48754	2.80849	2.91308	2.54483	10	3
GRMZM2G351582_T01	GRMZM2G351582	transcription regulation gene	MapMan	transcription and RNA processing	4.99068	5.93484	5.08047	5.16553	9.66766	6.07545	4.98092	5.02169	5.52496	6.12023	4.61707	4.81325	5.70351	5.82298	5.07445	12	3
GRMZM2G069678_T01	GRMZM2G069678	transcription regulation gene	MapMan	transcription and RNA processing	19.164	27.3001	20.5489	18.4209	33.8341	24.9773	29.9595	34.3312	26.2854	30.6111	37.0395	26.3563	30.1622	32.1712	32.445	7	5
GRMZM2G130905_T01	GRMZM2G130905	transcription regulation gene	MapMan	transcription and RNA processing	12.7996	13.3283	11.7433	10.7252	18.1756	14.3526	6.68512	8.72841	6.97078	6.95846	10.0888	5.67925	6.10179	6.06641	4.68856	10	3
GRMZM2G024099_T01	GRMZM2G024099	transcription regulation gene	MapMan	transcription and RNA processing	96.9993	71.9453	93.8361	103.23	50.6802	108.169	92.0448	135.402	117.058	94.5835	92.8301	94.028	92.7217	63.4943	83.3166	8	4
GRMZM2G071042_T01	GRMZM2G071042	transcription regulation gene	MapMan	transcription and RNA processing	28.9745	30.775	29.8149	30.0771	14.2635	21.2839	21.0729	19.338	22.4584	21.7126	12.9862	26.5982	22.0243	22.2505	26.0569	10	5
GRMZM2G133394_T01	GRMZM2G133394	transcription regulation gene	MapMan	transcription and RNA processing	12.9908	10.3123	13.6839	12.9237	5.95327	11.3627	10.5466	10.072	11.7073	10.2186	8.89762	10.2723	9.34646	9.53498	7.85084	10	2
GRMZM2G106881_T01	GRMZM2G106881	transcription regulation gene	MapMan	transcription and RNA processing	8.77653	18.3149	6.74566	6.54238	8.76618	5.79514	2.42146	1.57848	2.1648	2.65816	3.15988	2.48034	2.3095	1.00959	2.37361	12	3
GRMZM2G064390_T01	GRMZM2G064390	transcription regulation gene	MapMan	transcription and RNA processing	10.2833	18.7048	9.08121	8.51874	13.2524	11.4375	4.59183	3.78773	4.3	4.29224	6.13635	3.61479	4.03117	4.49815	3.87655	10	3
GRMZM2G126572_T01	GRMZM2G126572	transposon protein	MaizeSeqence	transcription and RNA processing	0.756593	0.624116	0.929203	0.940798	0.653687	0.620916	0.576517	1.70569	0.887346	0.852668	2.24945	2.09753	0.788645	7.80836	6.07208	2	9
GRMZM2G074761_T01	GRMZM2G074761	transposon protein (LOC100281353), mRNA	MaizeSeqence	transcription and RNA processing	0.0569561	0	0.0145563	0.0825751	0.0536805	0.0103115	0.200505	0.226329	0.192488	0.184744	1.45305	1.05344	0.161791	6.35199	2.30913		10
GRMZM2G153575_T01	GRMZM2G153575	Triple-Helix transcription factor family gene	MapMan	transcription and RNA processing	1.23344	1.38952	1.8099	1.63458	1.40139	1.62118	1.34619	1.48541	1.28161	1.50157	1.93042	1.27356	1.1812	2.47437	2.03806	3	7
GRMZM5G818655_T01	GRMZM5G818655	Triple-Helix transcription factor family gene	MapMan	transcription and RNA processing	8.25959	4.40931	10.6894	10.2764	4.35123	7.649	6.75174	3.89595	6.09321	6.91448	2.58504	7.62631	6.26777	3.26366	6.74079	2	3
GRMZM2G305362_T01	GRMZM2G305362	Triple-Helix transcription factor family gene	MapMan	transcription and RNA processing	46.4499	32.5173	56.2731	46.7302	26.2314	36.8024	26.7628	18.7143	26.79	25.3205	15.4807	31.1498	24.2587	23.1333	32.4616	7	5
GRMZM5G850092_T01	GRMZM5G850092	Triple-Helix transcription factor family gene	MapMan	transcription and RNA processing	15.3559	12.6506	13.9569	18.2664	9.03103	16.0299	13.9513	9.94437	11.0771	13.215	9.08737	15.1248	15.7057	8.87537	11.3459	10	2
GRMZM2G378907_T01	GRMZM2G378907	TUB11	GRASSIUS	transcription and RNA processing	11.9946	12.1602	11.0813	11.2156	9.17577	9.59391	6.20253	8.07623	7.36449	8.44897	9.42169	6.26102	4.56642	13.0287	7.23115	10	3
GRMZM2G115701_T01	GRMZM2G115701	TUB9	GRASSIUS	transcription and RNA processing	20.4161	14.39	20.4734	21.2589	11.2588	18.7504	18.5658	20.8412	20.2273	16.4517	14.6707	18.4358	16.5772	16.5215	14.4089	10	2
GRMZM2G377613_T01	GRMZM2G377613	tumor-related protein-like	MaizeSeqence	transcription and RNA processing	11.578	3.77528	12.0047	17.7105	7.41434	16.1619	23.6675	36.4885	51.1147	18.7864	20.9998	23.7339	24.316	52.2672	98.8251	6	5
GRMZM2G432583_T01	GRMZM2G432583	WRKY family gene	ProFITS	transcription and RNA processing	1.20575	0.693249	1.59656	0.734595	0.341882	0.540282	1.02382	0.570109	0.995497	0.712939	0.601317	0.930093	0.793024	1.44401	2.45286	3	7
GRMZM2G076657_T02	GRMZM2G076657	WRKY family gene	ProFITS	transcription and RNA processing	0.391171	0.781803	0.385378	0.306709	0.68216	0.530465	0.358859	0.471191	0.461684	0.508025	0.726899	0.505001	0.510984	1.5914	1.0655	3	10
GRMZM2G143765_T01	GRMZM2G143765	WRKY family gene	ProFITS	transcription and RNA processing	0.880468	0.377567	0.587722	0.364647	1.04143	0.9027	1.05115	1.84382	0.866651	1.04305	2.52492	1.20231	1.31695	2.1992	2.68427	2	7
GRMZM2G141299_T01	GRMZM2G141299	WRKY103	GRASSIUS	transcription and RNA processing	9.04535	3.98894	7.38944	8.595	3.6463	6.21952	6.57592	4.74487	8.01421	7.34064	4.72228	9.16697	6.88873	10.2008	8.92692	12	3
GRMZM2G063880_T01_ext	GRMZM2G063880	WRKY106	GRASSIUS	transcription and RNA processing	0.209496	0.516374	0.295194	0.0645563	0.136238	0.161754	0.304698	3.95899	1.86395	0.758242	3.14384	3.74827	0.599341	9.51837	7.76459	1	8
GRMZM2G106560_T01	GRMZM2G106560	WRKY108	GRASSIUS	transcription and RNA processing	0.365302	0.220647	0.664897	0.116312	0.328942	0.192857	0.298668	0.956518	0.468595	0.328705	1.45685	1.65783	0.310856	6.70129	5.08538	2	10
GRMZM2G013391_T01	GRMZM2G013391	WRKY111	GRASSIUS	transcription and RNA processing	8.58846	5.84847	7.91281	10.6064	4.93541	7.94963	8.17812	7.54089	8.05145	8.98067	3.14599	9.55829	8.79969	6.38166	7.55304	12	3
GRMZM2G453571_T01	GRMZM2G453571	WRKY117	GRASSIUS	transcription and RNA processing	0.168636	0.170528	0.596376	0.193166	0.156015	0.186342	0.250372	2.16836	0.724044	0.244267	1.44018	1.31975	0.424159	2.18935	2.56093	4	7
GRMZM2G111711_T01	GRMZM2G111711	WRKY124	GRASSIUS	transcription and RNA processing	0.376366	0.406975	0.651998	0.219212	0.22069	0.198208	0.193186	0.700639	0.625085	0.212332	1.56447	1.20896	0.0809213	4.40852	5.02016	2	10
GRMZM2G163054_T02	GRMZM2G163054	WRKY125	GRASSIUS	transcription and RNA processing	0.284769	0.225003	0.331247	0.686001	0.911337	0.897094	0.486451	0.874682	1.06684	0.944042	2.53785	1.79498	1.14658	9.20165	5.76679	2	9
GRMZM2G004060_T01	GRMZM2G004060	WRKY15	GRASSIUS	transcription and RNA processing	3.65566	3.07662	3.41052	4.66905	1.65328	3.67922	2.26734	2.67109	3.90768	1.93174	2.3432	5.08878	2.62197	2.92571	3.4012	2	3
GRMZM2G063216_T01	GRMZM2G063216	WRKY16	GRASSIUS	transcription and RNA processing	3.23857	2.57288	4.77855	4.37871	3.08652	3.06814	5.85074	9.86467	8.88046	6.01761	10.0713	11.716	8.76877	22.6292	22.4088	11	2
GRMZM2G048450_T01	GRMZM2G048450	WRKY2	GRASSIUS	transcription and RNA processing	2.06011	1.89622	2.84839	2.90073	1.80947	2.28477	5.87238	3.08398	5.20355	8.27016	4.41052	8.34682	8.5283	5.20596	8.84065	2	3
GRMZM2G083350_T01	GRMZM2G083350	WRKY26	GRASSIUS	transcription and RNA processing	0.187599	0.0798169	0.303866	0.0871982	0.107467	0.136864	0.0891344	3.67762	0.700924	0.500222	2.76033	3.80395	0.382624	8.76809	12.2896	1	8
GRMZM2G475984_T01	GRMZM2G475984	WRKY27	GRASSIUS	transcription and RNA processing	0.0600205	0.0141256	0.124986	0.065445	0.186108	0.157194	0.154643	3.21528	1.44235	0.649365	3.24183	2.32117	0.537513	8.96251	7.09997	1	8
GRMZM2G057116_T01	GRMZM2G057116	WRKY34	GRASSIUS	transcription and RNA processing	2.18426	1.29607	1.74901	1.22755	1.90878	2.00012	1.75785	6.18509	6.37485	4.41306	12.7529	11.2463	3.63305	36.4176	33.0068	11	9
GRMZM2G054125_T01	GRMZM2G054125	WRKY36	GRASSIUS	transcription and RNA processing	0.273762	0.237941	0.511806	0.358774	0.227411	0.210211	0.254252	0.898681	0.997568	0.483541	1.97078	1.59084	0.49023	8.66327	6.31187	2	8
GRMZM2G148087_T01	GRMZM2G148087	WRKY43	GRASSIUS	transcription and RNA processing	0.184693	0.152275	0.283152	0.0839895	0.137115	0.158764	0.330568	2.45759	0.977296	0.641379	1.72545	1.75672	0.668318	5.14314	3.91364	1	8
GRMZM2G120320_T01	GRMZM2G120320	WRKY48	GRASSIUS	transcription and RNA processing	11.1629	8.36679	14.056	4.08008	2.6327	3.56114	8.93023	28.9474	21.5009	11.2599	21.5975	23.1096	10.6882	49.9628	53.4072	6	1
GRMZM2G125653_T01	GRMZM2G125653	WRKY53	GRASSIUS	transcription and RNA processing	0.803984	0.877737	1.39004	2.04721	0.65631	1.41073	1.51471	1.26261	1.41126	1.36792	1.30436	1.88907	1.67196	1.11302	1.75526	3	7
GRMZM2G176489_T01	GRMZM2G176489	WRKY56	GRASSIUS	transcription and RNA processing	0.86915	0.484128	1.60242	0.291782	0.332846	0.225833	0.263475	3.02918	1.54533	0.697308	2.88046	2.3156	0.959923	8.99138	8.50673	1	9
GRMZM2G060918_T01	GRMZM2G060918	WRKY65	GRASSIUS	transcription and RNA processing	0.662565	0.456364	0.81007	0.861592	0.450487	0.624333	1.36107	2.2288	2.4389	1.82867	2.79195	3.26968	2.09424	6.72159	6.355	2	9
GRMZM2G059562_T01_ext	GRMZM2G059562	WRKY81	GRASSIUS	transcription and RNA processing	1.04055	1.00466	1.4129	1.22597	0.452665	0.462577	2.04915	2.86596	2.28407	1.92299	2.5335	4.34674	2.57871	4.73237	5.31224	2	9
GRMZM5G863420_T01_ext	GRMZM5G863420	WRKY82	GRASSIUS	transcription and RNA processing	6.48499	4.42795	7.11109	7.25892	5.40317	6.99276	5.43099	29.5249	19.1876	9.43247	27.8632	32.432	10.2521	69.1588	63.2507	6	2
GRMZM2G012724_T01	GRMZM2G012724	WRKY83	GRASSIUS	transcription and RNA processing	3.95589	1.45197	4.63475	1.78591	1.93952	2.89332	5.15333	15.3938	10.8401	7.32812	18.0044	15.9037	7.78925	44.1362	33.7419	11	2
GRMZM2G304573_T01	GRMZM2G304573	WRKY84	GRASSIUS	transcription and RNA processing	0.215116	0.368868	0.0770835	0.185819	0.157717	0.459968	0.216112	0.859549	0.447408	0.442649	4.07615	1.61761	0.462424	14.9716	6.86976	1	8
GRMZM2G449681_T01	GRMZM2G449681	WRKY92	GRASSIUS	transcription and RNA processing	5.22646	3.72217	5.77045	4.23111	2.77023	3.45857	4.84775	13.8985	8.15006	5.32275	18.2567	14.2028	7.31104	41.181	36.2261	11	2
GRMZM5G871347_T02	GRMZM5G871347	WRKY93	GRASSIUS	transcription and RNA processing	0.648587	0.331071	1.02327	0.970579	0.522297	0.633165	0.976573	3.07728	1.93602	1.67182	6.86911	2.67902	1.55105	16.6146	10.2097	1	9
GRMZM2G129034_T01	GRMZM2G129034	Zea mays MADS7 (zmm7)	CoGe	transcription and RNA processing	113.374	78.9987	94.8017	83.5705	73.3722	80.6112	111.21	60.9857	125.12	92.4875	65.2057	111.961	98.1207	94.8119	104.137	8	4
GRMZM2G102161_T01	GRMZM2G102161	Zea mays MADS8 (zmm8)	CoGe	transcription and RNA processing	61.8188	64.0919	62.8495	42.1148	36.7458	41.1279	48.6843	45.8363	46.4616	40.7817	41.5647	52.5517	60.8006	31.1534	38.6691	7	4
GRMZM2G328438_T01	GRMZM2G029878	zf-HD	MapMan	transcription and RNA processing	9.08316	6.65013	9.52228	10.7762	4.98214	10.4225	9.95817	7.06421	10.3367	10.3555	6.78874	9.29757	9.99752	7.52805	8.4448	12	2
GRMZM2G002805_T01	GRMZM2G002805	ZFP16-2	MaizeSeqence	transcription and RNA processing	14.7927	12.6215	12.4684	3.15414	1.53969	2.38366	2.95483	3.41379	7.40177	3.35283	3.33998	1.82415	1.51803	6.2798	4.18733	2	3
GRMZM2G328438_T01	GRMZM2G328438	ZHD11	GRASSIUS	transcription and RNA processing	9.08316	6.65013	9.52228	10.7762	4.98214	10.4225	9.95817	7.06421	10.3367	10.3555	6.78874	9.29757	9.99752	7.52805	8.4448	12	2
GRMZM2G089619_T01	GRMZM2G089619	ZHD15	GRASSIUS	transcription and RNA processing	6.01191	4.0775	5.45518	4.90779	2.73815	6.42768	5.42584	3.47307	5.7872	4.52623	2.6811	4.27137	4.39381	1.72072	3.22385	12	3
GRMZM2G145458_T01	GRMZM2G145458	ZIM motif family protein	MaizeSeqence	transcription and RNA processing	5.40607	1.95055	5.13042	2.61586	0.782194	1.71922	3.21456	1.89345	2.74541	1.54813	1.56284	2.55687	1.94567	2.7563	2.64613	2	7
GRMZM2G173596_T01	GRMZM2G173596	ZIM10	GRASSIUS	transcription and RNA processing	6.35574	1.21108	4.24109	2.34098	0.973235	2.76546	2.67902	6.12577	7.49134	2.56177	7.1387	5.01458	1.3762	28.3079	18.9829	11	3
GRMZM2G036288_T01	GRMZM2G036288	ZIM14	GRASSIUS	transcription and RNA processing	2.71941	1.12788	2.85422	1.87647	0.94861	2.64131	3.40016	2.01551	5.70594	2.48802	3.63468	6.17871	5.41812	4.95934	6.1654	2	3
GRMZM2G445634_T01	GRMZM2G445634	ZIM16	GRASSIUS	transcription and RNA processing	55.3268	35.3558	63.8231	29.3924	9.97867	25.7184	46.0752	35.2619	80.9977	44.4654	57.4655	54.4693	39.8387	135.096	92.6614	6	5
GRMZM2G145412_T01	GRMZM2G145412	ZIM18	GRASSIUS	transcription and RNA processing	5.07973	4.72047	7.97517	1.86569	2.06299	3.53131	4.83024	5.70932	5.48156	4.7683	5.44258	7.50008	4.47626	7.03028	9.66286	12	3
GRMZM2G343157_T01	GRMZM2G343157	ZIM26	GRASSIUS	transcription and RNA processing	2.1761	1.60075	2.07156	1.88003	1.0741	1.32913	2.42962	3.0581	4.07269	2.27735	3.81616	4.52583	3.33168	10.0357	7.61853	2	9
GRMZM2G116614_T01	GRMZM2G116614	ZIM28	GRASSIUS	transcription and RNA processing	6.4299	5.18944	10.0907	0.784504	0.589097	2.0382	0.704298	10.6896	2.41542	0.952657	2.19967	3.16117	0.299726	10.2013	7.91757	2	3
GRMZM2G064775_T01	GRMZM2G064775	ZIM28	GRASSIUS	transcription and RNA processing	35.3236	39.404	31.7304	36.4952	28.4448	33.3758	30.8966	21.2763	21.0531	20.8122	14.7877	14.6452	23.4235	12.8511	9.68438	7	2
GRMZM2G036351_T01	GRMZM2G036351	ZIM4	GRASSIUS	transcription and RNA processing	17.1142	13.11	18.9996	11.5702	5.45075	8.9907	13.1674	15.6255	18.0094	14.133	18.8497	19.7075	13.034	38.7986	32.823	10	2
GRMZM2G037574_T01	GRMZM2G037574	zinc finger protein 2	MaizeSeqence	transcription and RNA processing	8.76475	5.50099	6.3982	7.18944	3.19372	5.33812	4.97402	3.796	4.49125	2.91082	0.461397	4.02696	4.94192	1.47481	2.44729	3	3
GRMZM2G173425_T01	GRMZM2G173425	zinc finger protein LSD2	MaizeSeqence	transcription and RNA processing	5.3292	5.13659	5.21437	3.98962	5.7471	4.23773	6.21242	4.41673	5.23	4.0726	6.46234	7.37646	5.72995	13.7585	11.7431	12	3
GRMZM2G093276_T01	GRMZM2G093276	ZIP zinc	MaizeSeqence	transcription and RNA processing	37.2926	18.3764	23.12	14.6731	6.06809	10.0613	11.6841	40.3717	25.1885	11.7595	15.7583	22.8104	14.3537	18.8046	32.3006	10	2
GRMZM2G136296_T03	GRMZM2G136296	Zn-finger(CCHC)	MapMan	transcription and RNA processing	3.82974	6.58766	3.88372	3.03092	9.04226	5.4925	4.12615	5.63957	4.81023	5.35745	5.19808	4.14086	4.73728	5.55289	3.14044	12	3
GRMZM2G138074_T01	GRMZM2G138074	5-O-(4-coumaroyl)-D-quinate 3'-monooxygenase	maizeGDB	redox regulation	15.8416	7.1058	16.9851	9.67199	4.63807	8.52933	10.1333	25.617	18.273	10.7585	30.7327	23.3955	15.5875	96.9193	64.5356	6	2
GRMZM2G138074_T04	GRMZM2G138074	5-O-(4-coumaroyl)-D-quinate 3'-monooxygenase	maizeGDB	redox regulation	11.6576	7.89092	9.1988	6.62488	2.79928	5.64244	7.24917	15.4249	10.0897	6.7262	20.4902	15.4484	9.7649	57.1849	36.417	11	2
GRMZM2G170016_T01	GRMZM2G170016	ascorbate and glutathione related gene	MapMan	redox regulation	2.97957	1.69878	1.71291	0.870829	1.99233	1.10705	2.12487	4.43848	5.68288	2.30812	6.56976	5.0776	2.71964	28.1802	22.2916	12	9
GRMZM2G064106_T01	GRMZM2G064106	ascorbate and glutathione related gene	MapMan	redox regulation	0.175216	0.119654	0.114986	0.298704	0.118479	0.353992	0.626321	0.68786	0.702606	0.525893	0.415908	0.918302	0.661446	1.57448	2.3285	4	10
GRMZM2G141376_T01	GRMZM2G141376	ascorbate and glutathione related gene	MapMan	redox regulation	31.0171	15.4987	36.6456	48.4993	13.4959	45.5096	24.3352	18.5023	32.8291	23.0282	12.87	31.648	26.2884	14.5096	16.6052	10	5
GRMZM2G079348_T04	GRMZM2G079348	catalase isozyme 3 (EC 1.11.1.6)	MaizeSeqence	redox regulation	17.2514	13.9934	17.1293	23.035	18.6965	29.9431	19.364	42.1875	19.9029	21.5014	27.2564	29.4512	35.7319	76.4537	73.9111	6	2
GRMZM2G075461_T01	GRMZM2G075461	cytochrome P450	MapMan	redox regulation	0.472448	0.256035	0.507259	0.160726	0.0646171	0.226637	0.0457938	3.13482	0.627882	0.157468	10.4691	3.1638	0.132995	45.4854	21.742	1	8
GRMZM2G147752_T01	GRMZM2G147752	cytochrome P450	MapMan	redox regulation	0.087849	0.0838596	0.13047	0.119601	0.0649139	0.0776695	0.144814	2.18482	0.96312	0.525971	4.835	2.932	0.415934	25.0485	13.884	1	8
GRMZM2G069722_T01	GRMZM2G069722	cytochrome P450	MapMan	redox regulation	0.0762567	0.0123777	0.108472	0.0101545	0.0527593	0.0230097	0.327646	5.94118	0.80619	0.665723	49.2958	10.0267	2.52282	220.224	44.5349	1	8
TCONS_00020360	GRMZM2G181236	cytochrome P450	MaizeSeqence	redox regulation	1.84456	1.14199	1.37521	0.330432	0.540752	0.653406	1.55738	16.454	2.82729	1.45306	59.5458	7.56221	2.13754	152.524	35.7899	6	9
GRMZM2G407650_T01	GRMZM2G407650	cytochrome P450	MapMan	redox regulation	0.0214911	0.0474276	0.0362778	0.0655439	0.00637595	0.0579071	0.167937	1.10301	1.02296	0.10844	1.10696	1.07959	0.435984	10.8975	6.40386	4	8
GRMZM2G122654_T01	GRMZM2G122654	cytochrome P450	MapMan	redox regulation	1.49903	1.14795	3.47903	2.46276	1.56253	1.31567	2.64923	54.6921	19.2756	12.1444	71.5029	42.4759	11.8818	263.396	171.482	6	1
GRMZM2G134597_T01	GRMZM2G134597	cytochrome P450	MapMan	redox regulation	0.0679625	0.0198316	0	0.0476179	0	0.0121687	0.00560459	0.228765	0.183543	0.0799025	0.603069	0.611376	0.173976	2.8261	2.29227
GRMZM2G087875_T01	GRMZM2G087875	cytochrome P450	MapMan	redox regulation	2.8249	2.7212	4.88019	3.79447	2.02322	2.714	3.009	23.5414	8.3909	5.09031	93.7875	19.9006	6.06006	166.301	74.4037	6	1
GRMZM2G181236_T03	GRMZM2G181236	cytochrome P450	MaizeSeqence	redox regulation	2.85061	1.6815	1.59505	1.09025	0.420254	1.13212	2.75808	20.8576	3.68474	1.5984	52.5205	9.00983	3.12561	162.674	36.2725	6	9
GRMZM2G312069_T01	GRMZM2G312069	cytochrome P450	MapMan	redox regulation	0.71201	0.526827	0.581284	0.691781	0.32992	0.494921	0.408395	1.44059	0.5795	0.465429	6.29527	1.0156	0.535652	15.3475	4.27679	1	7
GRMZM2G067591_T01	GRMZM2G067591	cytochrome P450	MapMan	redox regulation	0.0180363	0.0125256	0.0317881	0.0326496	0.0656417	0.0219391	0.373998	11.3785	1.90957	0.8751	8.19909	3.42609	1.18122	29.6121	9.42303	1	8
GRMZM2G129860_T01	GRMZM2G129860	cytochrome P450	MapMan	redox regulation	0.651488	0.498755	0.467704	0.585429	0.861601	1.05927	1.22405	1.77176	0.8959	1.35413	6.87728	1.88655	1.60498	14.3608	12.3128	1	9
GRMZM2G024331_T01	GRMZM2G024331	cytochrome P450	MapMan	redox regulation	0.191948	0.057508	0.440009	0.141791	0.0514627	0.114593	0.119974	0.642619	0.490877	0.214242	1.05913	1.03391	0.33287	2.95336	2.05129	4	10
GRMZM2G118809_T01	GRMZM2G118809	cytochrome P450	MapMan	redox regulation	0.551008	0.408669	0.530387	1.18327	1.40862	1.36573	1.97579	27.9712	11.9764	10.148	28.5827	30.4092	13.7509	97.4558	82.4842	11	1
GRMZM2G154870_T01	GRMZM2G154870	cytochrome P450	MapMan	redox regulation	1.47559	0.697693	1.41618	3.0491	2.98082	2.53279	3.58816	34.1918	12.6327	13.0494	37.9668	52.4455	23.1974	138.848	109.066	11	1
GRMZM2G148441_T01	GRMZM2G148441	cytochrome P450	MapMan	redox regulation	0.285644	0.0737719	0.40722	0.874492	0.206694	0.491784	0.317057	0.410126	1.23352	0.518287	0.601744	0.715781	0.853997	3.23945	4.01342	4	10
GRMZM2G164074_T01	GRMZM2G164074	cytochrome P450	MapMan	redox regulation	1.63305	1.31748	2.6131	0.415396	0.445859	0.932007	0.493633	3.16784	1.29167	0.84202	2.13447	1.70851	0.818074	5.41938	3.48239	2	7
GRMZM2G138008_T01	GRMZM2G138008	cytochrome P450	MapMan	redox regulation	0.719061	0.396838	1.06995	0.335587	0.363896	0.3819	0.491803	2.98534	0.750298	0.671318	1.68385	1.18101	0.811182	3.09968	2.68764	2	7
GRMZM2G014395_T01_ext	GRMZM2G014395	cytochrome P450	MapMan	redox regulation	9.4274	5.60309	8.09084	19.2296	13.1205	16.3893	12.5304	15.8389	15.548	12.9439	96.9053	17.4882	14.2209	104.935	41.9855	6	2
GRMZM2G056247_T01	GRMZM2G056247	cytochrome P450	MapMan	redox regulation	2.24959	2.06687	2.03277	1.69302	2.76756	1.09993	2.60978	4.72794	3.04001	3.49181	5.3304	3.12993	3.03851	10.6037	8.92043	12	9
GRMZM2G159353_T01	GRMZM2G159353	cytochrome P450	MapMan	redox regulation	7.58993	6.26625	9.01934	6.66101	5.14978	7.07961	8.77801	20.3193	18.8243	9.68127	14.0976	23.1156	14.6013	31.1179	39.9692	11	2
GRMZM2G140817_T01	GRMZM2G140817	cytochrome P450	MapMan	redox regulation	24.2024	14.734	30.9292	22.385	21.254	19.6204	36.8422	54.8229	48.7031	39.1839	45.0487	75.4194	54.4705	63.1619	112.173	6	5
GRMZM2G158342_T01	GRMZM2G158342	cytochrome P450	MapMan	redox regulation	4.55614	3.64247	5.37948	6.04545	4.12798	5.059	5.55021	4.20981	5.07239	6.03328	3.57097	6.06461	9.49717	3.70212	4.75737	2	3
GRMZM2G123037_T01	GRMZM2G123037	cytochrome P450	MapMan	redox regulation	8.19668	3.78649	6.4892	8.62507	2.91541	6.44687	5.52666	3.08514	2.55346	3.81697	1.71042	2.48274	3.69189	0.630931	0.919892	3	7
GRMZM2G021310_T01	GRMZM2G021310	cytochrome P450	MapMan	redox regulation	0.253936	0.0800486	0.232166	0.29203	0.082583	0.283381	0.331572	0.272713	0.425893	0.257831	6.23915	0.501401	0.489117	4.93653	0.794296	1	10
GRMZM2G107199_T01	GRMZM2G107199	cytochrome P450	MapMan	redox regulation	24.5678	26.424	42.2823	32.3062	20.7906	27.2333	37.1414	25.223	41.2285	51.0709	21.4398	44.2713	50.1373	20.1616	31.9435	7	5
GRMZM2G459563_T01	GRMZM2G459563	cytochrome P450	MapMan	redox regulation	2.36121	1.48819	2.11134	1.77001	0.950116	1.81819	1.36402	0.63118	1.11375	1.10201	0.743974	1.21116	1.34209	0.523203	0.623096	3	7
GRMZM2G363429_T02	GRMZM2G363429	cytochrome P450	MapMan	redox regulation	2.06459	1.72033	2.3325	2.63252	1.93546	4.23565	1.79509	2.96444	2.76934	2.55682	2.32066	2.78132	3.62272	1.38087	2.22982	3	7
GRMZM2G030831_T01	GRMZM2G030831	cytochrome P450	MapMan	redox regulation	10.5153	7.01836	9.52044	23.7976	11.1708	25.427	16.4894	10.001	13.8706	14.4149	11.8642	16.9673	19.579	7.01982	11.1413	10	2
GRMZM2G175250_T01	GRMZM2G175250	cytochrome P450	MapMan	redox regulation	6.31547	3.88719	10.587	11.1712	3.82928	7.48975	10.1559	4.56362	10.448	16.5048	3.60152	15.0219	15.2993	5.13355	10.0584	2	2
GRMZM2G022904_T01	GRMZM2G022904	cytochrome P450	MapMan	redox regulation	0.707017	0.61383	1.0447	1.13762	0.530451	0.850951	1.85227	0.75191	1.6919	2.2344	0.650206	2.64357	2.64469	0.871233	1.64027	3	7
GRMZM2G126055_T01	GRMZM2G126055	cytochrome P450	MapMan	redox regulation	11.1397	7.17144	20.9666	20.3838	6.25006	14.4872	24.0044	10.7099	22.9968	32.043	6.62128	32.9494	30.9886	7.98174	19.8518	12	2
GRMZM2G106655_T01	GRMZM2G106655	cytochrome P450	MapMan	redox regulation	6.51133	2.65827	11.0585	12.3672	4.0751	7.50931	16.0763	7.61303	16.2729	23.4091	6.05646	23.473	26.95	6.38937	18.9723	12	2
GRMZM2G062946_T01	GRMZM2G062946	cytochrome P450	MapMan	redox regulation	15.2044	4.81311	18.9304	2.72768	0.720684	2.03994	1.31378	0.880716	0.703599	0.602788	0.729503	1.65879	1.39309	2.09982	1.69044	3	7
GRMZM2G139467_T01	GRMZM2G139467	cytochrome P450	MapMan	redox regulation	12.8155	8.95613	13.2622	10.7066	5.09797	9.13646	11.6179	14.5327	17.897	13.0567	12.1733	14.1909	20.3088	22.6608	22.7421	10	2
GRMZM2G089528_T01	GRMZM2G089528	cytochrome P450	MapMan	redox regulation	8.15999	5.64085	8.63658	10.4881	4.86286	9.33711	8.03245	7.81581	9.27306	7.72583	6.61772	10.4709	9.91819	7.83665	8.59603	12	2
GRMZM2G135536_T01	GRMZM2G135536	cytochrome P450	MapMan	redox regulation	10.9055	6.56543	15.0431	7.35396	3.249	5.69971	10.9793	17.2835	15.6537	12.4095	7.73375	11.4394	16.413	22.9425	12.8099	10	2
GRMZM2G057086_T01	GRMZM2G057086	cytochrome P450	MapMan	redox regulation	13.1196	5.29792	12.5854	10.2481	4.31889	8.2169	7.88617	12.9692	11.8167	8.17736	6.5483	13.4046	12.987	8.98693	11.9885	12	2
GRMZM2G123446_T01	GRMZM2G123446	cytochrome P450	MapMan	redox regulation	2.52777	1.37613	2.98993	3.38728	1.40431	2.76775	2.7875	3.66071	3.07377	2.13601	1.80631	3.22083	3.21464	2.79031	3.83417	2	3
GRMZM2G323830_T01	GRMZM2G323830	cytochrome P450	MapMan	redox regulation	31.3774	18.8086	26.1904	25.8567	10.0149	20.9607	14.252	16.0459	15.6374	12.086	9.13617	17.6212	16.4677	9.23242	9.92263	10	2
GRMZM2G035073_T01	GRMZM2G035073	cytochrome P450	MapMan	redox regulation	1.07686	0.696813	1.16316	1.54725	0.591027	1.17495	1.48077	1.29425	1.88688	2.47173	1.46472	2.60986	2.52373	4.10585	4.03517	2	9
GRMZM2G114988_T01	GRMZM2G114988	cytochrome P450	MapMan	redox regulation	39.6397	22.1366	44.7196	53.1164	19.8842	44.535	80.7002	66.4752	71.0537	68.7907	53.9359	62.7585	66.2062	90.2675	79.6845	6	5
GRMZM2G085845_T01	GRMZM2G085845	cytochrome P450	MapMan	redox regulation	61.2959	24.5021	44.1529	31.8043	11.05	29.7894	19.386	11.3937	19.9997	15.86	8.65264	17.8532	15.6124	10.3271	11.1717	10	2
GRMZM2G396248_T01	GRMZM2G396248	cytochrome P450	MapMan	redox regulation	31.1825	14.9472	37.3479	29.3721	6.61462	25.2748	25.8254	20.7699	25.2879	21.5172	12.4224	26.1007	26.6559	18.1489	38.1521	10	5
GRMZM2G031125_T04	GRMZM2G031125	cytochrome P450	MapMan	redox regulation	8.30621	6.61294	6.91396	19.7107	4.23397	9.6327	14.6463	9.17344	14.2959	10.6983	8.29867	17.3709	16.2017	13.6225	12.9148	12	2
GRMZM2G370745_T01	GRMZM2G370745	cytochrome P450 10	MaizeSeqence	redox regulation	0.267996	0.0714067	0.352507	0.258527	0.0144648	0.183539	0.749987	0.576161	1.10477	0.949836	0.81198	2.08968	1.14705	2.67305	4.3002	4	8
GRMZM2G075244_T01_ext	GRMZM2G075244	cytochrome P450 CYP709C14	MaizeSeqence	redox regulation	0.287629	0.18119	0.524711	0.925947	0.28188	0.883394	0.375603	3.27184	1.0836	0.736814	9.85446	2.30242	0.540167	22.1186	14.2644	1	9
GRMZM2G171118_T01	GRMZM2G171118	cytochrome P450 CYP71W7	MaizeSeqence	redox regulation	0.240463	0.107292	0.254445	0.202571	0.119413	0.424754	0.0701237	0.232975	0.338299	0.0550291	0.163774	0.261044	0.109091	1.72083	1.21316	4	10
GRMZM2G090432_T01	GRMZM2G090432	cytochrome P450 CYP81A9	MaizeSeqence	redox regulation	2.26535	1.26657	2.62997	2.41231	1.20769	2.82174	2.81223	6.49601	4.90616	2.92934	41.2288	8.14416	4.29898	45.0675	18.1613	11	9
GRMZM2G021436_T01	GRMZM2G021436	cytochrome P450 monooxygenase CYP72A26	MaizeSeqence	redox regulation	0.193347	0.281529	0.142289	0.444358	0.158904	0.288079	0.247789	0.272102	0.568187	0.282032	0.451669	0.725039	0.262578	3.17667	0.34298	4	10
GRMZM2G134738_T01	GRMZM2G134738	cytochrome-c oxidase	MaizeGDB	redox regulation	130.683	69.4316	94.4739	102.754	64.1276	96.7056	100.663	79.7885	94.8399	83.0184	76.7782	74.5074	53.458	85.5612	75.4036	8	4
GRMZM2G416622_T01	GRMZM2G416622	gamma-glutamyltransferase	MaizeGDB	redox regulation	35.2432	9.88862	24.7413	15.4116	3.65952	13.6244	16.994	9.22079	17.1924	14.1242	5.45272	12.9011	10.15	6.83757	7.80528	12	2
GRMZM2G318180_T01	GRMZM2G318180	glutaredoxin related gene	MapMan	redox regulation	57.1905	38.557	53.877	37.1037	18.7174	27.6051	26.9907	20.6651	24.1597	28.2826	32.0857	27.7597	23.8894	51.1603	42.9481	7	5
GRMZM5G819523_T01	GRMZM5G819523	glutaredoxin related gene	MapMan	redox regulation	1.22822	0.866956	0.957928	1.79321	0.475389	1.6267	1.4	1.36363	1.64335	1.2069	0.855734	0.970139	1.23431	0.434355	0.780932	3	7
GRMZM2G362281_T01	GRMZM2G362281	glutaredoxin related gene	MapMan	redox regulation	4.6749	3.78793	4.22429	3.74743	3.10818	4.0202	4.44732	1.88517	3.61827	3.18584	2.37191	3.05099	2.98958	3.05361	2.67453	12	7
GRMZM2G023237_T01	GRMZM2G023237	glutaredoxin related gene	MapMan	redox regulation	23.5314	23.0328	26.1543	20.7209	10.7972	17.5571	14.218	9.72665	12.6633	11.5718	9.58825	8.80005	8.61231	12.0764	8.23365	10	2
GRMZM2G041809_T01	GRMZM2G041809	glutaredoxin related gene	MapMan	redox regulation	13.3784	7.92608	13.1103	11.6377	5.82454	9.71236	18.3047	13.2532	21.7148	17.5937	14.3599	20.586	19.3581	16.3654	19.8942	10	2
GRMZM2G032763_T01	GRMZM2G032763	glutaredoxin related gene	MapMan	redox regulation	2.55213	2.67529	2.29307	3.57094	1.68432	3.30271	3.54286	4.09757	4.01587	3.5212	3.91597	3.74722	4.46246	6.11177	5.42464	2	3
GRMZM2G395535_T01	GRMZM2G395535	glutaredoxin related gene	MapMan	redox regulation	4.76646	3.44527	5.37615	5.78356	2.60431	4.8653	7.4116	5.12268	8.67579	8.00274	4.57239	9.2618	7.65525	9.22162	7.24027	12	3
GRMZM2G318213_T01	GRMZM2G318213	glutaredoxin related gene	MapMan	redox regulation	62.2079	40.1799	51.5425	45.1707	20.0169	35.919	35.6983	20.4735	34.65	23.4812	13.3113	29.5771	28.7298	19.0651	21.6864	7	5
GRMZM2G009968_T01	GRMZM2G009968	glutaredoxin related gene	MapMan	redox regulation	3.87465	3.74491	4.42486	6.05846	2.26712	4.19843	4.88635	5.37655	5.04668	5.14352	5.05316	4.07282	4.97382	8.2118	7.05183	12	3
GRMZM2G178886_T01	GRMZM2G178886	glutaredoxins related gene	MapMan	redox regulation	10.6284	6.103	9.77008	11.0391	4.92976	10.5459	10.8312	8.25365	11.0011	8.81241	11.379	9.8197	7.48816	27.1004	12.0733	11	2
GRMZM2G383680_T01	GRMZM2G383680	glutaredoxins related gene	MapMan	redox regulation	6.24911	3.58942	6.47007	9.02472	2.79454	5.18012	7.14563	4.2323	4.97637	5.73528	3.94509	5.12421	4.29392	4.98283	4.62857	2	3
GRMZM2G172322_T01	GRMZM2G172322	glutathione reductase1 (gsr1)	CoGe	redox regulation	4.88427	6.28809	4.98477	4.59491	8.25443	5.75214	4.89068	4.43242	4.82702	4.86548	5.86221	4.43682	5.6743	3.37193	4.87129	12	3
GRMZM5G806449_T03	GRMZM5G806449	glutathione related gene	MapMan	redox regulation	8.52015	6.9914	8.01464	9.02592	11.5215	7.47989	19.5607	20.8221	19.727	17.2415	45.0916	26.752	22.9874	67.448	60.4866	6	2
GRMZM2G120517_T02	GRMZM2G120517	glutathione related gene	MapMan	redox regulation	11.1529	14.8887	10.5138	8.68927	21.4892	15.2811	11.0743	19.8765	12.3023	12.0614	18.5244	14.214	12.0236	26.2563	25.2549	7	2
GRMZM5G806449_T01	GRMZM5G806449	glutathione related gene	MapMan	redox regulation	20.3922	27.2073	21.7046	14.1071	33.2747	22.1061	13.4396	32.5674	16.1638	14.6924	47.6912	17.1428	15.9513	74.7749	37.6671	8	2
GRMZM2G144153_T01	GRMZM2G144153	glutathione related gene	MapMan	redox regulation	74.8548	81.6445	95.0818	60.5077	62.1837	59.1875	94.0286	100.065	96.2534	81.5293	201.844	86.9876	73.706	241.61	131.451	9	4
GRMZM5G882228_T02	GRMZM5G882228	glutathione related gene	MapMan	redox regulation	205.909	145.393	213.146	251.455	127.517	251.594	217.471	173.131	262.338	195.911	141.495	288.52	276.516	148.575	236.741	8	6
GRMZM2G005710_T03	GRMZM2G005710	glutathione related gene	MapMan	redox regulation	7.95774	7.85914	11.8566	13.4654	6.61288	10.9704	10.5936	6.31324	10.4105	17.9446	6.26217	16.7669	15.8128	6.26204	11.8465	12	2
GRMZM2G075092_T01	GRMZM2G075092	glutathione related gene	MapMan	redox regulation	17.0835	9.6932	11.4125	10.8755	9.16252	9.70999	9.87781	5.21675	8.46157	7.43064	4.78489	7.26609	6.38956	6.68344	5.66777	12	3
GRMZM2G107444_T01	GRMZM2G107444	glutathione related gene	MapMan	redox regulation	170.825	97.1201	200.055	201.994	98.8723	165.088	126.224	117.966	160.69	120.93	97.4868	164.874	159.834	116.116	146.874	8	6
GRMZM2G303044_T01	GRMZM2G303044	grx_A2 - glutaredoxin subgroup III	MaizeSeqence	redox regulation	127.815	53.7718	88.9716	78.0576	23.5483	72.7847	73.9743	21.0315	64.1757	53.7421	19.4706	52.4217	41.6899	21.0308	36.4947	7	4
GRMZM2G441906_T01	GRMZM2G441906	grx_A2 - glutaredoxin subgroup III	MaizeSeqence	redox regulation	17.7723	10.809	16.7932	13.8105	4.70151	11.7808	6.81431	5.90809	9.17435	6.43313	4.76432	9.58651	7.45885	8.94218	8.41644	12	2
GRMZM2G148387_T01	GRMZM2G148387	grx_C2.1 - glutaredoxin subgroup I	MaizeSeqence	redox regulation	21.4715	24.5477	23.1978	14.4333	13.033	13.9212	29.1397	68.8497	33.7651	27.2614	151.984	46.8665	38.5165	239.213	139.234	6	5
GRMZM2G311898_T01	GRMZM2G311898	grx_I1 - glutaredoxin subgroup III	MaizeSeqence	redox regulation	2.33892	2.80258	2.53555	1.7952	0.662413	1.19854	1.04407	1.71067	1.18358	1.44979	1.76106	1.95121	1.4381	7.53532	3.53009	2	7
GRMZM2G169329_T01	GRMZM2G169329	heme related gene	MapMan	redox regulation	6.47155	2.2742	4.9285	4.42507	2.58547	4.154	6.74392	7.95364	6.4058	6.59066	56.0731	13.4107	8.61473	56.0377	14.1312	11	2
GRMZM2G168898_T01	GRMZM2G168898	heme related gene	MapMan	redox regulation	21.4572	17.9741	30.5549	23.4422	14.8342	22.5282	16.1538	20.224	18.6707	15.5674	19.374	32.1738	24.1898	21.3396	30.3102	10	5
GRMZM2G067402_T02	GRMZM2G067402	non-symbiotic hemoglobin (Hbt)(ZEAmp GLB1)	MaizeSeqence	redox regulation	11.6932	8.47255	12.0899	19.7635	12.1859	15.3415	22.1452	154.095	60.7405	27.3387	548.211	106.885	50.3744	1259.92	308.836	6	5
GRMZM5G841893_T01	GRMZM5G841893	oxidase	MapMan	redox regulation	1.93484	0.528447	2.44733	1.586	0.891716	1.59742	1.04905	10.6994	5.10691	1.42865	19.1325	17.4579	1.85629	72.5499	70.7718	11	9
GRMZM2G013781_T01	GRMZM2G013781	oxidase	MapMan	redox regulation	0.155436	0.11305	0.274584	0.0344993	0.0815684	0.0213308	0.128161	0.662254	0.536132	0.136911	1.00125	0.832843	0.164201	3.01722	3.43577	4	10
GRMZM2G121700_T01	GRMZM2G121700	oxidase	MapMan	redox regulation	182.941	110.275	180.699	214.625	79.4183	172.959	263.219	147.344	338.806	255.429	124.453	418.491	325.759	174.122	317.337	9	6
GRMZM2G091819_T01	GRMZM2G091819	oxidase	MapMan	redox regulation	297.109	217.18	320.699	351.679	230.831	325.034	228.955	252.704	229.432	167.847	166.35	200.974	214.525	103.088	134.618	9	6
GRMZM2G035994_T01	GRMZM2G035994	oxidase	MapMan	redox regulation	1.99496	0.884488	1.6364	2.34656	1.17794	1.76624	3.26076	2.53466	3.71999	2.81302	1.28979	4.01722	3.94293	1.39775	2.25247	3	7
GRMZM2G438386_T01	GRMZM2G438386	oxidase	MapMan	redox regulation	4.02416	3.86342	4.57368	6.48345	3.90832	6.64663	5.95991	6.18061	5.57284	7.68559	6.46939	5.26892	6.40905	2.17148	3.65415	12	3
GRMZM2G025222_T01	GRMZM2G025222	oxidase	MapMan	redox regulation	3.29846	1.94196	1.58887	2.23047	1.1059	2.84768	3.32487	1.27974	2.95232	2.819	1.31908	3.56122	3.46568	1.08623	1.75357	3	7
GRMZM2G099642_T01	GRMZM2G099642	oxidase	MapMan	redox regulation	1.92423	0.972627	2.37955	2.33859	1.2131	1.55861	2.68555	1.30664	2.25586	1.9951	0.728284	2.38661	2.82578	0.864293	1.311	3	7
GRMZM2G004128_T01	GRMZM2G004128	oxidase	MapMan	redox regulation	1.5896	1.26003	1.00132	0.849689	0.641418	1.302	0.979269	0.846198	0.960707	0.7255	0.66042	1.06502	1.15918	0.303994	0.828338	3	7
GRMZM2G030529_T01	GRMZM2G030529	oxidase	MapMan	redox regulation	4.36591	5.70336	3.9781	4.59334	8.3614	6.75706	2.03805	1.68131	1.94644	2.47398	3.00799	1.7363	1.76108	1.69224	1.19027	12	7
GRMZM5G836353_T03	GRMZM5G836353	oxidase	MapMan	redox regulation	17.7549	12.3997	17.6951	20.323	9.40146	19.7725	10.8416	8.45265	11.4805	13.7931	8.57646	15.3428	14.6997	19.2687	14.2958	10	2
GRMZM2G066618_T01	GRMZM2G066618	oxidoreductase (LOC100281666), mRNA	MaizeSeqence	redox regulation	10.4603	2.69829	12.2511	18.7501	5.53317	13.7286	21.1363	12.4195	27.514	20.8905	9.32268	30.8455	25.0153	9.60396	17.9707	12	2
GRMZM2G117706_T01	GRMZM2G117706	peroxidase	maizeGDB	redox regulation	0.406178	0.383367	0.674198	0.720568	0.823124	0.292492	0.281597	26.1998	4.18758	0.793015	3.72707	4.67772	0.187167	12.8739	26.7249	11	9
GRMZM2G108207_T01	GRMZM2G108207	peroxidase	maizeGDB	redox regulation	0.399765	0.256584	0.23074	0.547504	0.673641	0.310952	0.417855	69.758	8.54505	0.776254	9.65782	13.9407	1.16217	43.8483	59.8037	11	9
GRMZM2G076562_T01	GRMZM2G076562	peroxidase	maizeGDB	redox regulation	0.0430984	0.00897514	0.128617	0.127905	0.0261052	0.0665617	0.0444754	0.448913	0.301496	0.293113	0.469717	2.07184	0.146421	2.14018	6.6816	4	8
TCONS_00032781	AC205413.4_FG001	peroxidase	maizeGDB	redox regulation	0.340875	0.0531329	0.642949	0.269132	0.292283	0.281363	0.944188	3.266	3.15876	2.49973	12.6858	5.61905	1.90408	64.3586	37.9841	1	9
GRMZM2G116823_T01	GRMZM2G116823	peroxidase	maizeGDB	redox regulation	0.0902783	0.121375	0.22733	0.164851	0.096844	0.0293476	0.221676	0.589188	0.311537	0.232287	1.84396	1.14418	0.306339	2.31692	5.8079	4	10
GRMZM2G103342_T01	GRMZM2G103342	peroxidase	maizeGDB	redox regulation	1.31313	1.01593	1.37968	1.86831	2.93117	3.03005	6.86083	103.719	34.5429	21.1641	148.802	77.4831	31.7436	391.292	407.711	6	1
GRMZM2G427815_T01	GRMZM2G427815	peroxidase	maizeGDB	redox regulation	0.716592	0.210762	0.296267	0.927995	2.70603	0.47358	0.248008	38.0556	5.61273	0.438448	4.05285	0.948059	0.327828	5.78781	3.26487	11	9
GRMZM2G080183_T01	GRMZM2G080183	peroxidase	maizeGDB	redox regulation	13.965	15.7087	20.7516	10.3046	8.20215	8.73028	9.72763	35.8673	15.6058	12.8312	20.527	21.4833	11.1116	54.0042	68.0203	6	2
GRMZM2G130904_T01	GRMZM2G130904	peroxidase	MaizeGDB	redox regulation	0.128019	0.0277814	0.216749	0.173503	0.194137	0.0711014	0.150533	0.124967	0.230956	0.330553	0.457169	0.326235	0.226967	0.689511	1.31325	4	10
GRMZM2G107228_T01	GRMZM2G107228	peroxidase	maizeGDB	redox regulation	2.17736	1.10425	0.867147	3.23404	4.80899	3.08562	2.38302	120.659	19.887	5.94531	34.7309	22.6416	11.806	52.9003	60.238	6	1
GRMZM2G471357_T01	GRMZM2G471357	peroxidase	MaizeGDB	redox regulation	8.24609	6.50456	11.627	4.22609	6.5611	4.74817	5.9139	57.8946	26.1519	16.306	33.5753	40.651	14.4448	56.6815	67.8913	6	1
GRMZM2G043855_T01	GRMZM2G043855	peroxidase	MapMan	redox regulation	0.0966587	0.0104096	0.131552	0.231642	0.264824	0.362417	0.536693	0.709348	0.661421	0.537927	0.533705	0.807654	0.386256	1.1013	1.31264	4	10
GRMZM2G450233_T01	GRMZM2G450233	Peroxidase	MaizeGDB	redox regulation	0.0248904	2.66e-05	0.012787	0.0503661	0.358629	0.089423	0.257149	3.23711	2.54244	1.56787	1.17323	5.04418	2.47706	8.97984	7.69583	1	8
GRMZM2G173195_T01	GRMZM2G173195	peroxidase	maizeGDB	redox regulation	5.6651	5.02244	5.84598	4.34923	5.54855	5.23335	4.40645	8.33601	5.72803	4.32039	9.18695	6.62638	4.64413	18.3982	13.0036	12	3
GRMZM2G441541_T02_ext	GRMZM2G441541	peroxidase	MaizeGDB	redox regulation	9.80049	6.36267	11.3686	11.0211	5.1486	9.52221	10.8442	14.1549	12.7442	11.6154	15.4695	20.1939	14.0018	32.2155	31.7411	11	2
GRMZM2G108153_T01	GRMZM2G108153	peroxidase	maizeGDB	redox regulation	15.553	12.0827	12.6994	13.9459	7.24724	14.7989	10.3222	19.1686	12.1875	7.08546	11.0918	17.1151	12.4579	38.2262	27.2525	10	2
GRMZM2G089895_T01	GRMZM2G089895	peroxidase	maizeGDB	redox regulation	29.2195	18.804	30.8516	29.9007	11.4003	20.3672	28.946	17.2568	27.0213	20.5217	8.25023	23.3427	26.5221	8.50574	12.9808	10	5
GRMZM2G095404_T01	GRMZM2G095404	peroxidase	MaizeGDB	redox regulation	5.02887	1.85315	5.70251	8.4177	5.46078	8.30648	7.6875	3.6565	13.2402	12.1729	7.1756	16.0011	16.1833	30.5971	17.3152	12	2
GRMZM2G135968_T01	GRMZM2G135968	Peroxidase	MaizeGDB	redox regulation	8.96156	12.2317	8.41491	8.33062	19.514	14.2042	6.60462	3.44525	6.94998	6.76933	3.59139	6.0343	7.31892	3.52375	6.32004	10	3
GRMZM2G020523_T01_ext	GRMZM2G020523	peroxidase	MaizeGDB	redox regulation	114.624	54.9783	94.6429	63.3669	23.5449	42.161	118.721	53.5715	88.152	66.0103	32.3575	64.5512	79.1104	29.126	54.9673	7	4
GRMZM2G042347_T01	GRMZM2G042347	peroxidase	MapMan	redox regulation	0.683604	0.137793	0.468853	1.37638	0.238335	1.1214	1.87435	0.715893	3.1971	1.61222	0.431419	3.39466	2.04102	0.506551	1.46712	3	9
GRMZM2G117365_T01	GRMZM2G117365	peroxidase	MapMan	redox regulation	0.0462429	0.0442268	0.0121837	0.0100193	0.0258674	0	0.0236379	0.292078	0.0403207	0.108527	0.532176	0.805366	0	4.48624	5.63031	4
GRMZM2G022740_T01	GRMZM2G022740	Peroxidase	MaizeGDB	redox regulation	0.0113999	0	0.0457948	0	0.00936877	0	0.00574544	0.253011	0.0951564	0.121276	0.85601	0.584997	0.00650046	2.44962	3.22403
GRMZM2G379575_T01	GRMZM2G379575	peroxidase	MapMan	redox regulation	2.03671	0.840644	1.02761	0.754681	0.316505	0.763102	1.21622	1.01263	1.777	0.624225	3.218	0.834908	1.08974	1.56701	1.0082	2	7
GRMZM2G365774_T01	GRMZM2G365774	peroxidase	MapMan	redox regulation	7.18282	4.50213	7.04364	7.8507	3.35671	5.5301	8.50791	5.57467	8.17732	6.36181	3.07426	6.50399	7.32265	5.84562	7.38787	12	3
GRMZM2G361475_T01	GRMZM2G361475	peroxidase	MapMan	redox regulation	16.7772	8.98404	16.0338	21.6076	12.1612	20.807	40.1207	30.1074	48.0972	39.9267	26.7155	52.6355	63.4236	41.6722	71.7195	6	5
GRMZM2G405459_T01	GRMZM2G405459	peroxidase	MapMan	redox regulation	2.0738	1.72826	2.23947	2.41933	0.976324	2.00135	2.89851	2.37029	2.45683	2.94386	1.38515	1.44733	2.11509	2.16942	1.86445	3	7
GRMZM2G394500_T01	GRMZM2G394500	peroxidase	MaizeGDB	redox regulation	39.8045	16.9349	32.7997	24.4215	8.99014	18.7082	29.6806	16.2731	28.4117	24.0424	13.1955	28.6421	30.2539	25.6395	30.078	10	5
GRMZM2G150134_T01	GRMZM2G150134	peroxidase	MaizeGDB	redox regulation	6.28613	4.00015	5.20448	4.84352	1.43364	2.67799	3.00008	3.48682	2.86909	1.50464	1.34404	1.95544	1.0204	0.262856	0.837012	3	7
GRMZM2G341934_T01	GRMZM2G341934	Peroxidase	MaizeGDB	redox regulation	132.7	66.701	103.561	106.979	30.5245	85.5656	72.3994	45.7535	82.352	59.3319	36.6752	80.1563	70.7714	36.5302	54.1719	7	4
GRMZM2G048775_T01	GRMZM2G048775	peroxidase	MapMan	redox regulation	0.796764	0.410128	1.194	1.164	0.28212	1.51746	2.42498	0.629055	3.1598	1.24509	0.376193	1.48661	1.64011	0.731777	1.33637	4	7
GRMZM2G177792_T01	GRMZM2G177792	peroxidase 1	MaizeSeqence	redox regulation	56.3749	51.1233	68.7909	45.9448	39.02	46.2333	85.0839	73.8118	73.5349	62.6897	35.8277	66.6417	78.2763	21.6526	47.5151	7	4
GRMZM2G320269_T01	GRMZM2G320269	peroxidase 27	MaizeSeqence	redox regulation	6.57383	4.33113	6.88676	7.2853	1.98274	7.31613	5.05984	6.54879	5.14306	3.90319	2.0823	4.31907	3.62499	7.83614	3.40133	12	3
GRMZM2G126261_T01	GRMZM2G126261	peroxidase 42 Precursor (EC 1.11.1.7)(Plasma membrane-bound peroxidase 3-1)(pmPOX3-1)	MaizeSeqence	redox regulation	10.6455	8.40556	8.94312	11.3422	6.72879	12.486	4.93463	17.6517	6.98739	5.81401	6.26048	6.60892	3.60958	9.50729	11.1411	10	3
GRMZM2G176085_T01	GRMZM2G176085	peroxidase 51	MaizeSeqence	redox regulation	0.247404	0.116268	0.160284	0.231572	0.0939554	0.0997226	0.461318	0.714115	1.18993	0.600296	0.823863	1.77549	1.50983	1.87203	4.46866	4	8
GRMZM2G321839_T02_ext	GRMZM2G321839	peroxidase 56	MaizeSeqence	redox regulation	10.3607	4.3597	10.4955	11.0111	3.4469	9.73171	10.5895	9.5959	12.463	8.55054	8.75478	14.7955	12.8116	19.4526	16.6746	11	2
GRMZM2G382379_T02	GRMZM2G382379	peroxidase 68 (LOC100285274), mRNA	MaizeSeqence	redox regulation	70.0523	33.5475	72.1199	86.2571	34.8857	62.8003	139.108	75.9484	141.681	137.941	33.1472	95.9531	81.3693	39.4447	113.564	7	4
GRMZM2G382379_T03	GRMZM2G382379	peroxidase 68 (LOC100285274), mRNA	MaizeSeqence	redox regulation	21.9031	17.1084	23.6645	25.4987	10.1266	21.0883	40.577	28.9101	39.5048	40.2715	14.3385	30.059	28.5049	14.444	39.8225	10	5
GRMZM2G135108_T01	GRMZM2G135108	peroxidase Fragment	MaizeSeqence	redox regulation	0.984951	0.671691	0.610998	0.332303	0.492345	0.322792	0.267088	4.1436	1.48512	0.570286	1.38416	2.85873	0.869813	5.3528	8.54746	2	9
GRMZM2G108103_T01	GRMZM2G108103	polyphenol oxidase	MaizeSeqence	redox regulation	0.0969582	0.011213	0.0296106	0.0446577	0.101569	0.00664523	0.0335556	1.25469	0.531609	0.113619	0.316321	0.665606	0.326547	0.379942	1.0446	4	10
GRMZM2G359298_T01	GRMZM2G359298	primary amine oxidase	maizeGDB	redox regulation	16.6743	13.5822	22.1387	28.247	18.9527	24.7587	28.4155	29.3389	28.2852	31.0624	16.2337	27.7565	36.1332	10.8135	15.9444	10	5
GRMZM2G144653_T02	GRMZM2G144653	thioredoxin h homolog2	MaizeSeqence	redox regulation	742.386	491.023	631.441	445.175	256.367	403.072	342.602	407.319	473.664	294.637	478.011	461.594	377.02	906.542	537.553	9	6
GRMZM5G841142_T02	GRMZM5G841142	thioredoxin reductase 2	MaizeSeqence	redox regulation	7.13687	6.21914	9.41251	7.14905	3.58719	5.54206	9.14508	10.5527	10.8316	9.72495	8.87992	11.7662	10.0235	20.4383	15.1974	11	2
GRMZM2G053023_T01	GRMZM2G053023	thioredoxin related gene	MapMan	redox regulation	111.382	110.283	112.146	103.259	82.6581	89.0261	108.777	69.0546	90.4866	99.1328	65.3357	91.4261	94.3624	55.4667	80.2572	8	4
GRMZM2G150091_T01	GRMZM2G150091	thioredoxin related gene	MapMan	redox regulation	31.8436	17.5657	25.3709	50.664	12.9056	27.4132	27.2676	12.7442	36.3538	12.7087	8.37302	21.4994	11.0664	10.0426	17.8114	10	5
GRMZM2G082886_T01	GRMZM2G082886	thioredoxin related gene	MapMan	redox regulation	19.8649	11.0615	21.6197	24.6192	10.9302	15.3325	29.524	23.2254	35.3148	24.6936	21.7126	34.9322	25.3016	26.4612	33.4014	10	2
GRMZM5G889769_T01	GRMZM5G889769	thioredoxin related gene	MapMan	redox regulation	1.14426	0.797487	1.2564	2.53483	0.797518	1.81072	1.8375	1.44494	2.0422	1.72882	1.39497	3.28626	2.30217	4.16853	3.43351	2	9
GRMZM2G493395_T02	GRMZM2G493395	1-deoxy-D-xylulose 5-phosphate synthase	MaizeSeqence	secondary metabolism	4.03236	2.36271	4.5996	5.90763	4.45614	5.69677	9.20342	23.1732	12.6069	12.7821	20.2069	29.7724	19.3678	63.8863	59.9773	11	1
GRMZM2G027059_T01	GRMZM2G027059	4-hydroxy-3-methylbut-2-enyl diphosphate reductase	maizeGDB	secondary metabolism	3.35983	4.49945	3.60577	2.93408	7.01358	3.35042	3.17959	14.7033	6.81466	6.70051	14.0065	12.234	6.58464	42.5404	32.6626	11	2
GRMZM5G866758_T02	GRMZM5G866758	acetyl-CoA C-acyltransferase	MapMan	secondary metabolism	14.1291	16.0961	14.5773	11.2431	21.6479	14.8518	27.3031	26.6127	24.0093	25.6266	33.8023	24.2629	25.1553	47.6585	32.6904	6	2
GRMZM2G177928_T01	GRMZM2G177928	alkaloid metabolism gene	MapMan	secondary metabolism	34.2776	23.162	37.9665	32.5167	20.7963	33.7447	42.8738	28.5292	37.5677	33.36	24.2233	37.3135	39.3088	21.2258	25.643	7	5
GRMZM2G055467_T01	GRMZM2G055467	alkaloid metabolism gene	MapMan	secondary metabolism	2.58557	1.55271	2.37566	5.90319	2.25185	4.78414	2.91387	1.95661	2.639	2.94676	1.2452	2.43694	2.15067	1.55643	1.50855	3	7
GRMZM2G056469_T01	GRMZM2G056469	alkaloid-like metabolism gene	MapMan	secondary metabolism	1.13445	0.450119	1.7463	0.270234	0.275613	0.175186	0.0457131	4.52734	1.50136	0.278447	3.27419	2.18299	0.219815	10.0455	9.73283	1	9
GRMZM2G021277_T01	GRMZM2G021277	alkaloid-like metabolism gene	MapMan	secondary metabolism	0.0649632	0.00543221	0.111416	0.089301	0.0202042	0.00643868	0.0207164	1.30056	0.48527	0.0313276	3.04408	0.610422	0.118599	15.9184	4.96627	1	10
GRMZM2G021388_T01	GRMZM2G021388	alkaloid-like metabolism gene	MapMan	secondary metabolism	0.118518	0.0158887	0.118035	0.0368403	0.0324558	0.0826583	0.199532	1.99306	0.402915	0.21607	4.67909	1.8427	0.247446	13.688	8.50611	1	8
GRMZM2G141810_T01	GRMZM2G141810	alliinase	MapMan	secondary metabolism	293.906	166.929	287.855	376.286	200.453	234.077	286.477	158.528	198.751	293.037	137.87	234.479	294.255	99.6295	151.312	8	6
GRMZM2G127308_T01	GRMZM2G127308	alliinase	MapMan	secondary metabolism	2.69616	1.07194	3.14819	4.0172	1.48573	3.00527	4.46178	1.51233	4.01364	3.64442	2.07024	4.25442	5.19498	1.56736	2.29551	3	3
GRMZM2G075513_T01	GRMZM2G075513	anthocyanin 5-aromatic acyltransferase	MapMan	secondary metabolism	7.37352	6.35917	6.31221	6.90044	3.50568	5.91947	9.2002	5.10536	9.21159	9.15518	4.3904	9.03827	8.79831	4.67325	7.52085	12	3
GRMZM2G382785_T01	GRMZM2G382785	anthocyanin 5-aromatic acyltransferase'	MapMan	secondary metabolism	1.09519	1.39656	1.77277	0.442974	0.656782	1.44832	0.86331	8.88742	2.93724	1.39869	14.7264	5.2519	1.50074	42.6584	19.994	11	9
GRMZM2G122280_T03	GRMZM2G122280	anthocyanin metabolism gene	MapMan	secondary metabolism	3.45229	6.03982	5.7356	2.83086	1.10799	1.64963	1.37108	0.304174	0.832188	4.17e-05	0.396207	0.611966	0.68051	0.420286	0.434771	3	11
GRMZM2G016890_T01	GRMZM2G016890	Beta-glucosidase, chloroplastic Precursor (EC 3.2.1.21)(Gentiobiase)(Cellobiase)(Beta-D-glucoside glucohydrolase)	MaizeSeqence	secondary metabolism	7.13e-05	0.587828	0.172077	0.205433	1.51485	6.6e-05	0.531153	15.881	1.98167	0.957834	4.62526	1.47125	0.784955	51.6272	8.6571	11	12
GRMZM2G016890_T02	GRMZM2G016890	Beta-glucosidase, chloroplastic Precursor (EC 3.2.1.21)(Gentiobiase)(Cellobiase)(Beta-D-glucoside glucohydrolase)	MaizeSeqence	secondary metabolism	0.237915	0.00268195	0.0721677	0.0202292	0.707744	0.686191	0.399353	4.691	0.460628	0.174793	1.55354	0.00423607	0.0601942	20.8219	2.41699	1	10
GRMZM2G146754_T01	GRMZM2G146754	betaine metabolism gene	MapMan	secondary metabolism	15.3679	14.4466	12.1372	9.59958	22.1936	12.2516	18.1577	14.7638	17.602	15.7086	14.6188	17.4702	19.2725	18.3545	18.7776	10	2
GRMZM2G016189_T01	GRMZM2G016189	betaine metabolism gene	MapMan	secondary metabolism	19.5929	29.4219	21.4098	19.497	36.6719	27.401	24.8229	21.5388	23.1298	25.5957	22.9686	24.0929	26.3076	19.3875	23.5938	7	2
GRMZM5G844562_T01	GRMZM5G844562	brown midrib1 (bm1)	CoGe	secondary metabolism	57.8362	36.2175	61.9822	53.3974	25.907	44.7145	62.1816	53.8729	77.7362	58.9063	39.9982	94.1495	92.1649	60.0695	81.1763	7	4
GRMZM2G147245_T01	GRMZM2G147245	C4H	MapMan	secondary metabolism	5.17765	3.61538	5.10064	3.10464	1.75423	2.38628	1.93358	8.00504	4.40766	2.82867	9.74212	6.795	5.21061	26.6682	18.5395	11	3
GRMZM2G155329_T01	GRMZM2G155329	chalcone isomerase	MaizeSeqence	secondary metabolism	64.6611	38.1333	70.154	80.519	27.4454	56.1816	94.6063	65.0977	119.386	94.013	64.5772	150.057	132.289	111.425	157.804	8	4
GRMZM2G422750_T03	GRMZM2G422750	chalcone synthase C2 (EC 2.3.1.74)(Naringenin-chalcone synthase C2)	MaizeSeqence	secondary metabolism	1.48286	1.7378	2.11811	1.46172	0.950634	1.42255	1.83522	11.4129	4.00767	2.69436	15.2559	24.1348	6.61821	44.5697	65.988	11	9
GRMZM2G175076_T01	GRMZM2G175076	chalcone--flavonone isomerase	MaizeSeqence	secondary metabolism	10.727	10.4834	9.87173	7.54532	7.3773	7.24674	15.2361	114.988	47.5648	28.7051	92.1961	87.7802	35.0005	293.071	281.156	6	1
GRMZM2G175812_T02	GRMZM2G175812	chalcones metabolism gene	MapMan	secondary metabolism	2.09537	1.34381	0.930368	2.15971	2.2782	1.93785	5.32227	24.389	7.61707	6.58989	20.8861	9.67996	6.94116	34.8062	18.7947	11	9
GRMZM2G175812_T01	GRMZM2G175812	chalcones metabolism gene	MapMan	secondary metabolism	4.53188	2.69145	4.68952	7.59076	5.64499	6.96711	8.54963	9.97287	11.2816	8.97193	16.5309	12.7614	9.70226	19.0915	25.3713	11	2
GRMZM2G134747_T01	GRMZM2G134747	cyanase	MaizeGDB	secondary metabolism	32.3065	29.1982	23.5532	22.5844	33.1136	22.1821	32.0226	17.5103	23.6723	27.3723	18.9849	24.7085	26.5436	14.1203	22.6714	7	2
GRMZM2G146234_T01	GRMZM2G146234	dihydroflavonol metabolism gene	MapMan	secondary metabolism	5.07634	3.68232	6.31458	4.46544	2.34201	3.69934	3.31562	8.00043	7.78079	4.7336	8.36307	9.20683	5.49184	16.9052	16.3301	11	3
GRMZM2G029547_T01	GRMZM2G029547	dihydroflavonol metabolism gene	MapMan	secondary metabolism	3.20798	2.29509	2.86242	2.18395	1.76134	3.90629	3.12618	4.04658	3.11638	2.87756	5.11401	5.54188	3.51684	8.25477	9.77469	12	3
GRMZM2G119067_T01	GRMZM2G119067	dihydroflavonol metabolism gene	MapMan	secondary metabolism	0.570633	0.0629873	0.231284	0.378446	0.142327	0.461873	3.37856	4.66406	4.6632	2.81085	3.50194	5.14889	3.67731	7.34285	3.0773	1	9
GRMZM2G107076_T02	GRMZM2G107076	dihydroflavonol metabolism gene	MapMan	secondary metabolism	27.2903	17.9399	27.4622	21.1655	10.2296	19.5168	20.1536	17.847	22.6801	17.7949	11.5392	21.6761	22.8918	11.8462	15.673	10	5
GRMZM2G475380_T01	GRMZM2G475380	dihydroflavonol metabolism gene	MapMan	secondary metabolism	10.8356	8.90024	16.5409	16.6063	6.98687	10.6339	12.0631	18.4604	15.6665	13.9917	9.07157	16.6472	15.2395	6.46922	12.5381	10	2
GRMZM2G033555_T03	GRMZM2G033555	dihydroflavonol metabolism gene	MapMan	secondary metabolism	21.6574	22.6132	13.7257	17.4593	35.6499	25.7956	15.6692	13.9429	18.9562	17.0781	17.7009	23.3726	27.667	31.1742	41.2282	7	2
GRMZM2G152175_T01	GRMZM2G152175	dihydroflavonol-4-reductase	MaizeSeqence	secondary metabolism	0.257363	0.310885	0.508254	0.446283	0.185223	0.399176	0.436439	1.08941	0.868436	0.599034	0.940871	1.19135	0.995712	4.68902	4.01128	4	7
GRMZM2G098569_T01	GRMZM2G098569	dimethylallyltranstransferase	maizeGDB	secondary metabolism	22.3344	27.2298	22.0618	19.1704	31.448	22.9149	19.1207	58.2544	31.605	26.9093	64.3519	43.1112	25.0437	151.107	84.8731	6	5
GRMZM2G056975_T01	GRMZM2G056975	dxr protein	MaizeSeqence	secondary metabolism	4.42954	6.33447	6.09034	5.10203	7.68915	6.47343	10.3599	25.6516	15.5772	14.7757	29.2685	24.6239	15.6305	77.4265	53.1568	6	2
GRMZM2G100158_T01	GRMZM2G100158	F5H	MapMan	secondary metabolism	2.19791	1.32871	2.28973	2.29151	1.45846	1.9159	2.12854	24.7533	11.3701	3.09333	11.274	13.959	4.17551	35.633	45.8931	11	9
GRMZM2G168681_T01	GRMZM2G168681	farnesyl pyrophosphate synthase1 (fps1)	CoGe	secondary metabolism	273.003	310.715	259.431	294.46	384.017	292.207	362.122	193.881	234.738	373.147	244.247	220.573	313.533	159.375	235.017	9	6
GRMZM2G050234_T01	GRMZM2G050234	flavanone 3-dioxygenase	maizeGDB	secondary metabolism	0.23642	0.729227	1.88289	0.616522	0.248525	0.295734	0.160172	1.14694	0.363568	0.180993	2.45135	1.33286	0.220578	9.58961	8.22512	2	7
GRMZM2G062396_T01	GRMZM2G062396	flavanone 3-dioxygenase	maizeGDB	secondary metabolism	0.251502	0.103039	0.397218	0.212901	0.186434	0.260702	0.181022	2.89895	1.71793	1.2171	4.78228	3.43157	1.91618	16.4399	10.6981	1	8
AC212219	AC212219.3_FG005	flavanone 3-dioxygenase	MaizeGDB	secondary metabolism	0.345673	0.469084	0.535796	0.0995199	0.0272854	0.0390692	0.0169498	1.28558	0.598731	0.11654	0.828068	1.01409	0.0736361	8.98474	6.46637	1	10
GRMZM2G000423_T01	GRMZM2G000423	flavanone 3-dioxygenase	MaizeGDB	secondary metabolism	8.63108	8.55036	10.6365	14.8972	16.2676	11.6133	21.8098	7.68475	21.1707	20.9346	13.3598	25.1629	34.3275	25.0942	49.6835	10	2
GRMZM2G117246_T01	GRMZM2G117246	flavanone 3-dioxygenase	MaizeGDB	secondary metabolism	2.63853	2.90555	6.00708	0.538186	0.0246702	0.521811	0.167089	0.0351975	0.115292	0	0.0319535	0.124666	0.0523435	0	0.0386096		11
GRMZM2G341460_T01	GRMZM2G341460	flavanone 3-dioxygenase	MaizeGDB	secondary metabolism	1.44722	0.357333	1.44704	1.84033	0.802639	1.01607	1.77732	0.908169	2.0119	1.63741	0.887283	2.03536	1.45625	0.408728	1.10242	3	7
GRMZM2G321033_T01	GRMZM2G321033	flavonoid 3'-monooxygenase	maizeGDB	secondary metabolism	0.215326	0.0391188	0.180804	0.201434	0.112841	0.289526	0.327362	0.915588	0.457686	0.40741	0.900628	0.736266	0.768478	2.76775	1.82423	4	10
GRMZM5G851862_T01	GRMZM5G851862	flavonoid 3'-monooxygenase	MaizeGDB	secondary metabolism	5.03697	3.40192	5.73022	7.51848	5.81325	4.6603	7.44896	16.4252	9.49723	8.60004	12.8767	11.9863	10.7591	24.1157	24.8816	11	2
GRMZM2G034471_T01	GRMZM2G034471	flavonoid 3'-monooxygenase	MaizeGDB	secondary metabolism	14.6874	6.0025	10.4777	11.6085	7.0401	12.8758	6.29646	4.3174	6.71233	6.25992	3.8809	6.00173	8.03563	3.04859	5.50204	12	3
GRMZM2G025832_T01	GRMZM2G025832	flavonoid 3'-monooxygenase	MaizeGDB	secondary metabolism	2.3034	0.909234	2.19621	3.0443	1.37563	2.84301	2.24617	4.20416	3.6779	2.46828	2.78001	3.78358	3.63087	4.24253	5.07235	2	3
GRMZM2G152179_T01	GRMZM2G152179	flavonol 3-sulfotransferase	maizeGDB	secondary metabolism	14.3014	8.88442	16.6619	11.1314	5.51483	10.1147	11.808	19.1084	18.8205	11.3809	38.8045	17.5171	14.404	45.7965	39.1473	10	2
GRMZM2G067424_T01	GRMZM2G067424	flavonol-3-O-glycoside-7-O-glucosyltransferase 1	MaizeSeqence	secondary metabolism	0.454535	0.161354	0.367693	0.424124	0.223818	0.298215	0.34899	0.63175	0.582263	0.411619	3.11434	0.426317	0.779493	2.34752	0.942348	4	10
GRMZM2G105644_T01	GRMZM2G105644	geranylgeranyl hydrogenase	MaizeSeqence	secondary metabolism	38.0264	23.4548	36.0021	21.6268	10.7573	19.4927	52.5875	30.5966	46.9634	46.9726	20.4198	45.4717	44.0902	13.3167	30.0749	10	5
GRMZM2G176576_T01	GRMZM2G176576	glycosyltransferase	MaizeSeqence	secondary metabolism	102.659	51.9354	90.123	96.2191	47.9589	87.5147	126.284	94.5623	104.671	95.9235	73.7953	99.565	103.684	72.3125	85.6419	8	4
GRMZM2G123355_T01	GRMZM2G123355	glycosyltransferase 6	MaizeSeqence	secondary metabolism	24.7537	13.1134	28.9792	27.7465	10.6146	24.4456	21.9311	17.4906	22.3374	24.2916	11.7137	18.8981	17.5872	10.1068	18.6952	10	5
GRMZM2G087207_T01	GRMZM2G087207	HMG-CoA synthase	MapMan	secondary metabolism	9.82581	13.7343	8.59109	9.69142	21.0331	14.2837	6.96357	8.31217	5.76871	5.96667	6.34603	4.22037	4.99547	0.802971	3.42069	10	3
GRMZM2G007795_T01	GRMZM2G007795	hydroquinone glucosyltransferase	MaizeSeqence	secondary metabolism	0.118212	0.00688357	0.023867	0.15452	0.0158049	0.0482277	0.0309348	0.413324	0.342059	0.11517	0.237282	0.302742	0.132842	1.21617	1.19541	4	10
GRMZM2G135085_T01	GRMZM2G135085	hydroxymethylglutaryl-CoA reductase (NADPH)	MaizeGDB	secondary metabolism	4.7174	2.14899	4.14705	5.30959	3.58204	5.7957	4.59425	5.20911	4.20787	3.69891	4.8297	5.1275	5.11453	6.95183	4.19617	12	3
GRMZM2G162158_T01	GRMZM2G162158	leucoanthocyanidin dioxygenase	MaizeSeqence	secondary metabolism	0.130701	0.415022	0.394352	0.205138	0.9311	0.36009	0.795719	1.56704	0.706162	0.686698	1.57375	2.22563	1.12286	22.4262	7.02812	2	8
GRMZM2G118610_T01	GRMZM2G118610	lignin biosynthesis gene	MapMan	secondary metabolism	31.3858	16.7448	35.7389	1.70852	0.629933	1.58832	2.77376	1.76442	3.29031	2.39395	1.12743	2.83962	3.06208	0.369725	1.28157	3	3
GRMZM2G012233_T01	GRMZM2G012233	lignin biosynthesis gene	MapMan	secondary metabolism	20.0239	11.2865	15.0249	21.3975	8.2279	17.2021	21.5509	8.2128	18.2199	17.8688	7.5106	16.4806	17.3867	9.2833	13.1975	10	2
GRMZM2G046070_T01	GRMZM2G046070	lignin biosynthesis gene	MapMan	secondary metabolism	17.9456	14.4162	21.2961	17.7866	11.9724	14.5384	21.6195	13.0064	20.4354	21.6474	12.2534	20.3729	23.9178	9.61474	16.3466	10	2
GRMZM2G033952_T01	GRMZM2G033952	lignin biosynthesis gene	MapMan	secondary metabolism	0.459157	0.622697	0.573766	1.68058	0.424734	0.967057	1.44601	0.356348	2.01928	1.0817	0.285421	2.38639	2.06973	0.12808	0.803454	5	7
GRMZM2G332522_T01	GRMZM2G332522	lignin biosynthesis gene	MapMan	secondary metabolism	161.867	132.923	173.493	194.6	95.9487	174.336	177.851	129.099	266.837	189.442	113.492	323.057	304.025	190.406	286.334	8	6
GRMZM2G156296_T01	GRMZM2G156296	lignin biosynthesis gene	MapMan	secondary metabolism	29.5862	23.3942	33.8027	29.6207	14.5881	24.2419	34.0073	31.5042	38.7456	32.6066	19.576	34.5698	36.7951	25.3262	33.8299	10	5
GRMZM2G077375_T01	GRMZM2G077375	long-chain-alcohol O-fatty-acyltransferase	maizeGDB	secondary metabolism	0.0873679	0.373929	0.548061	0.575949	0.28709	0.249543	0.570815	3.99383	1.96087	0.55092	3.12415	4.05343	1.29606	9.79826	8.37332	1	8
GRMZM2G700188_T04	GRMZM2G700188	mannitol dehydrogenase	MaizeGDB	secondary metabolism	73.3703	46.6231	70.6322	95.6132	46.6953	81.5039	70.0883	55.7368	64.8618	55.5147	24.763	54.9217	60.0862	29.6917	47.0577	7	4
GRMZM2G082998_T01	GRMZM2G082998	MPBQ/MSBQ methyltransferase	MapMan	secondary metabolism	60.8408	49.8884	64.4377	68.0418	36.8412	57.5941	57.0612	60.9231	56.5791	56.3995	53.3074	55.9571	63.8939	45.3827	52.8711	7	4
GRMZM2G083526_T01	GRMZM2G083526	octadecanal decarbonylase	maizeGDB	secondary metabolism	15.6506	8.89456	15.4001	18.0942	8.28989	16.9437	14.5523	37.593	23.2697	14.8824	36.1004	28.7804	19.6541	57.601	51.0036	6	2
GRMZM2G029912_T04	GRMZM2G029912	octadecanal decarbonylase	MaizeGDB	secondary metabolism	4.50497	1.39562	4.38032	18.2254	7.99265	5.07452	7.72074	41.9529	11.9807	12.435	24.3726	12.5273	11.6708	16.3396	15.0156	11	2
GRMZM2G061806_T01	GRMZM2G061806	hydroxycinnamoyl-CoA shikimate/quinate hydroxycinnamoyl transferase	MaizeSeqence	secondary metabolism	2.69348	2.04294	3.86979	1.202	0.890996	0.773646	1.6146	4.21114	2.33281	2.31931	3.05932	3.76216	2.5145	8.25016	8.841	2	9
GRMZM2G441347_T01	GRMZM2G441347	PAL	MapMan	secondary metabolism	57.3527	30.4324	56.9874	40.819	23.9244	32.6777	20.4805	19.369	25.8523	24.1205	16.0252	30.5098	36.2781	15.8289	25.9368	7	5
GRMZM2G029048_T01	GRMZM2G029048	PAL	MapMan	secondary metabolism	139.937	87.0794	141.573	101.673	42.9817	88.3777	104.071	118.65	132.725	98.9925	97.9857	163.701	141.065	174.267	170.246	8	6
GRMZM2G074604_T01	GRMZM2G074604	phenylalanine ammonia lyase homolog1 (pal1)	CoGe	secondary metabolism	246.599	103.025	230.655	290.174	100.859	240.507	170.588	304.49	242.928	148.556	162.751	202.928	232.105	221.03	430.894	9	6
GRMZM2G170692_T01	GRMZM2G170692	phenylalanine ammonia-lyase	maizeGDB	secondary metabolism	5.44301	2.91933	5.01775	3.83851	2.64995	3.02653	1.27924	39.0885	13.4951	2.72847	31.2788	23.1263	3.8024	100.649	86.8577	11	1
GRMZM2G334660_T01	GRMZM2G334660	phenylalanine ammonia-lyase	MapMan	secondary metabolism	0.502674	0.25706	0.58258	0.185834	0.413155	0.338508	0.316888	5.778	2.73469	0.98232	4.79199	5.54076	1.25265	14.9151	17.1738	1	9
GRMZM2G160541_T02	GRMZM2G160541	phenylalanine ammonia-lyase	maizeGDB	secondary metabolism	2.68164	2.34307	2.69293	2.20308	1.17269	2.09457	1.77503	8.52825	4.64282	4.00134	8.9318	9.86643	3.7941	17.9005	30.7737	11	9
GRMZM2G160541_T03	GRMZM2G160541	phenylalanine ammonia-lyase	maizeGDB	secondary metabolism	1.11974	0.554387	2.07378	0.920533	0.667874	1.38651	2.17256	6.93013	3.03947	1.12089	6.51728	6.55056	2.88052	18.2779	19.0844	1	9
GRMZM2G118345_T01	GRMZM2G118345	phenylalanine ammonia-lyase	MaizeSeqence	secondary metabolism	3.9741	1.72266	4.5478	3.51887	2.33768	3.48232	2.03465	29.6057	9.81451	3.16947	16.1086	10.0015	4.08642	27.3638	24.6142	11	2
GRMZM2G081582_T01	GRMZM2G081582	phenylalanine ammonia-lyase	MaizeSeqence	secondary metabolism	51.0206	19.7356	49.2838	58.9787	24.0434	46.2574	20.4206	35.2612	33.3224	24.005	30.2968	39.749	32.3809	81.3052	68.1807	6	5
GRMZM2G336824_T01	GRMZM2G336824	phenylpropanoid metabolism gene	MapMan	secondary metabolism	1.66588	0.513397	0.753302	0.0744478	0.399405	0.0360489	0.0511246	3.54707	0.778239	0.294428	4.11658	3.24707	0.162664	20.7027	12.58	1	8
GRMZM2G141026_T01	GRMZM2G141026	phenylpropanoid metabolism gene	MapMan	secondary metabolism	0.0516462	0.0887913	0.108837	0.0181451	0.0306894	0	0.0377407	0.982903	0.107801	0.132922	0.593846	0.765113	0.179731	7.45571	3.50223	4
GRMZM2G114918_T01	GRMZM2G114918	phenylpropanoid metabolism gene	MapMan	secondary metabolism	1.18648	0.278549	1.07776	0.297621	0.405912	0.391811	0.454668	8.736	3.0967	0.830625	11.5565	8.58252	1.68053	30.6018	31.8905	1	9
GRMZM2G311036_T01	GRMZM2G311036	phenylpropanoid metabolism gene	MapMan	secondary metabolism	8.00782	5.68153	5.72762	1.05475	5.44318	2.82331	1.61039	39.3661	8.32959	7.67908	43.7498	23.291	5.79799	116.29	97.1761	6	1
GRMZM2G125448_T01	GRMZM2G125448	phenylpropanoid metabolism gene	MapMan	secondary metabolism	0.86024	0.409906	0.495509	0.894655	0.417777	0.738918	0.279852	4.48785	1.90382	0.516338	1.48991	2.11749	0.532632	3.02306	6.56037	2	9
GRMZM2G124815_T01	GRMZM2G124815	phenylpropanoid metabolism gene	MapMan	secondary metabolism	1.10126	0.841737	1.26341	1.95497	0.674736	1.22617	2.44359	10.1104	4.65851	3.63165	18.1807	10.0454	3.02238	59.0933	36.9672	11	9
GRMZM2G064969_T01	GRMZM2G064969	phenylpropanoid metabolism gene	MapMan	secondary metabolism	0.274177	0.201052	0.251166	0.173434	0.150993	0.32973	0.227885	4.39228	1.69907	0.642937	1.77792	2.74257	0.879303	8.67986	9.52474	1	8
GRMZM2G093092_T01	GRMZM2G093092	phenylpropanoid metabolism gene	MapMan	secondary metabolism	0	0.00953846	0	0.0455215	0.0203646	0	0.0935235	0.982695	0.07545	0.0864493	1.14801	0.691791	0.337001	3.63054	2.92873	4
GRMZM2G015793_T01	GRMZM2G015793	phenylpropanoid metabolism gene	MapMan	secondary metabolism	0.713771	0.42232	0.492754	0.56612	0.750587	0.952015	1.16627	8.51986	4.49928	2.07542	12.321	9.85226	3.43741	27.311	26.108	1	9
GRMZM2G127418_T01	GRMZM2G127418	phenylpropanoid metabolism gene	MapMan	secondary metabolism	4.99942	2.72046	3.63042	5.29835	6.59107	5.55938	4.12077	61.4057	14.5498	13.9479	25.7759	18.5175	9.675	132.711	63.445	6	1
GRMZM2G362298_T02	GRMZM2G362298	phenylpropanoid metabolism gene	MapMan	secondary metabolism	0.887441	0.642661	1.27348	1.45757	0.769121	0.939676	1.49129	2.60276	4.88691	2.1625	5.77593	3.45294	1.75046	17.596	11.3199	1	9
GRMZM2G057483_T01	GRMZM2G057483	phenylpropanoid metabolism gene	MapMan	secondary metabolism	2.20482	1.31911	2.15273	5.54983	4.37193	2.6211	5.77926	66.0167	29.4798	10.7058	27.175	33.0494	11.7178	39.6399	63.155	6	1
GRMZM2G115422_T01	GRMZM2G115422	phenylpropanoid metabolism gene	MapMan	secondary metabolism	12.2955	6.33878	11.4659	9.00293	3.3721	7.06809	5.27605	10.8272	10.9235	6.2712	10.7861	14.1358	7.18595	20.0404	23.8705	11	2
GRMZM2G099297_T01	GRMZM2G099297	phenylpropanoid metabolism gene	MapMan	secondary metabolism	3.82983	2.6133	4.1892	5.86835	4.93499	7.68907	9.61919	29.0561	18.1589	11.9219	31.6553	25.0384	16.9531	60.3466	56.0068	6	2
GRMZM2G070468_T01	GRMZM2G070468	phenylpropanoid metabolism gene	MapMan	secondary metabolism	0.320253	0.139381	0.259055	0.419006	0.320256	0.616285	0.183961	0.374596	0.329768	0.126448	0.544163	0.207795	0.176793	1.30263	0.447592	4	11
GRMZM2G138624_T01	GRMZM2G138624	phenylpropanoid metabolism gene	MapMan	secondary metabolism	9.7524	10.2867	10.5882	11.1257	12.1452	12.3874	9.55372	13.1895	10.6439	9.74081	14.5513	11.0239	9.05367	16.3214	14.7697	10	2
GRMZM2G021059_T01	GRMZM2G021059	phenylpropanoid metabolism gene	MapMan	secondary metabolism	6.3738	5.46404	7.52042	12.6669	7.92182	11.2874	18.3754	9.09851	12.6365	16.7083	12.9258	13.375	16.938	7.21079	10.472	12	2
GRMZM2G013530_T01	GRMZM2G013530	phenylpropanoid metabolism gene	MapMan	secondary metabolism	9.22624	5.19624	11.6586	10.9325	5.49288	8.92985	11.6027	7.08548	18.2647	9.89453	6.23255	18.0926	15.3851	13.6811	12.1454	12	2
GRMZM2G362413_T01	GRMZM2G362413	phenylpropanoid metabolism gene	MapMan	secondary metabolism	10.861	8.70379	13.7404	5.11782	3.02668	4.70209	5.28211	7.07785	10.9882	6.01565	3.49435	11.3513	8.35548	5.73624	10.2762	12	2
GRMZM2G086489_T01	GRMZM2G086489	phenylpropanoid metabolism gene	MapMan	secondary metabolism	14.7195	22.3259	14.2242	16.3117	29.11	21.9786	15.2474	10.8054	11.3641	12.4275	13.7903	11.0156	13.1872	8.28479	12.7636	10	2
GRMZM2G066142_T01	GRMZM2G066142	phenylpropanoid metabolism gene	MapMan	secondary metabolism	18.3409	15.4718	21.8364	12.691	6.61587	9.80177	25.7337	37.2645	36.1773	26.5403	21.757	27.2252	41.706	59.4687	47.8555	6	5
GRMZM2G089698_T01	GRMZM2G089698	phenylpropanoid metabolism gene	MapMan	secondary metabolism	28.8717	25.089	35.9532	25.2166	12.681	18.847	43.0236	60.3831	58.8785	50.738	52.326	57.3396	72.1807	110.368	105.146	6	5
GRMZM2G165192_T01	GRMZM2G165192	phenylpropanoid metabolism gene	MapMan	secondary metabolism	13.4601	9.04099	15.4746	15.0601	7.57639	13.2093	15.2952	21.8554	19.443	19.1802	18.0993	24.7081	20.2305	17.7031	25.8616	10	2
GRMZM2G066049_T01	GRMZM2G066049	phenylpropanoid metabolism gene	MapMan	secondary metabolism	39.5036	31.0118	50.4104	32.0434	15.2377	29.2559	82.9208	104.067	130.967	85.5436	59.3452	104.262	164.678	125.071	129.428	6	5
GRMZM2G051005_T01	GRMZM2G051005	phenylpropanoid metabolism gene	MapMan	secondary metabolism	10.4948	6.71354	11.3887	10.2019	4.28796	8.12279	7.51425	5.70929	10.0519	7.59831	5.85684	10.7668	10.2721	8.87635	9.19487	12	2
GRMZM2G102550_T01	GRMZM2G102550	putative geranylgeranyl pyrophosphate synthase 2	MaizeSeqence	secondary metabolism	1.68075	1.26401	1.40925	1.73055	1.16604	1.27316	2.56448	9.76399	4.0948	3.12953	11.132	6.70679	3.17277	37.5842	24.969	11	9
GRMZM2G169033_T01	GRMZM2G169033	putative laccase	MaizeSeqence	secondary metabolism	1.20429	1.4033	1.9685	3.19219	1.2639	2.06979	0.930093	5.91369	1.77461	1.71758	19.3329	10.9354	1.89683	86.7908	64.9834	11	9
GRMZM2G423331_T01	GRMZM2G423331	quercetin 3-O-methyltransferase	maizeGDB	secondary metabolism	0.0308913	0.0192991	0.129166	0.153986	1.02148	0.271296	0.508046	17.8321	6.30588	2.32956	15.1361	14.1677	2.92106	50.0078	38.1702	1	9
GRMZM2G320786_T01	GRMZM2G320786	simple phenol metabolism gene	MapMan	secondary metabolism	0.107184	0.0716219	0.178303	0.0230554	0.122117	0.0476447	0.0474903	1.95676	0.481584	0.309344	15.6276	2.62431	0.129564	75.1316	28.3468	1	8
GRMZM5G814718_T01	GRMZM5G814718	simple phenol metabolism gene	MapMan	secondary metabolism	5.78265	3.05862	6.92024	6.66764	2.34115	6.11377	9.39475	5.07097	16.9307	9.79348	4.31722	20.9279	16.4734	8.65793	11.6739	12	2
GRMZM2G309594_T01	GRMZM2G309594	simple phenol metabolism gene	MapMan	secondary metabolism	1.00135	0.59514	0.969929	1.93847	1.12473	1.60665	1.47104	0.821368	1.14334	1.13554	0.792807	1.6883	1.83925	0.714961	1.00837	3	7
GRMZM2G143494_T01	GRMZM2G143494	strictosidine synthase 3 (LOC100284402), mRNA	MaizeSeqence	secondary metabolism	1.27769	0.4843	1.37186	0.593234	0.473199	0.948802	0.537353	2.24983	1.44824	0.887148	0.938046	1.16835	0.988534	3.11378	4.78187	2	7
GRMZM2G127087_T02	GRMZM2G127087	terpene synthase 6	MaizeSeqence	secondary metabolism	0	0.00577316	0.00444444	0.22061	2.31023	0.223378	2.0897	24.709	14.032	9.16148	40.8749	31.6555	6.49754	133.195	106.078	1	1
GRMZM2G127087_T01	GRMZM2G127087	terpene synthase 6	MaizeSeqence	secondary metabolism	0.482548	0.0869227	0.0539367	1.30886	9.85446	2.15758	6.65306	63.5402	39.9248	32.15	99.7352	69.1227	27.8293	247.619	294.96	6	1
GRMZM2G038153_T01	GRMZM2G038153	terpene synthase 8	MaizeGDB	secondary metabolism	0.221648	0.280136	0.386086	0.285715	0.204461	0.171128	0.25953	0.177322	0.342171	0.206273	0.167042	0.0807651	0.118281	0.786	0.0459462	5	11
GRMZM2G465812_T01	GRMZM2G465812	terpenoid metabolism gene	MapMan	secondary metabolism	6.58955	6.04664	5.09931	2.70245	2.7161	2.63403	4.88153	1.88156	3.55072	2.93443	2.75697	2.75444	4.0203	1.27848	2.13528	12	7
GRMZM2G035213_T01	GRMZM2G035213	tocopherol methyltransferase	MapMan	secondary metabolism	3.1284	2.1825	3.71583	4.42115	2.04541	4.50604	3.75487	3.93426	3.82012	3.28875	2.81225	4.11422	3.63508	3.11469	2.91345	2	3
GRMZM2G075333_T01	GRMZM2G075333	trans-feruloyl-CoA synthase	MaizeGDB	secondary metabolism	37.7023	23.6124	46.6778	24.7391	16.6467	24.358	22.4799	83.0124	57.6648	30.1341	55.6433	69.44	45.4058	135.369	123.051	6	5
GRMZM2G048522_T02	GRMZM2G048522	trans-feruloyl-CoA synthase	MaizeGDB	secondary metabolism	0.0774998	0.0737111	0.172436	0.181376	0.0302091	0.00574718	0.0774639	0.0380172	0.0194399	0.0848199	0.944719	0.872937	0.141011	4.30034	1.72674	4	10
GRMZM2G009400_T01	GRMZM2G009400	tyrosine/DOPA decarboxylase 1	MaizeSeqence	secondary metabolism	0.879486	0.369634	0.564394	0.187751	0.181195	0.222235	0.604191	2.70864	1.26096	0.97798	1.30116	1.22337	0.874633	2.21768	1.56918	2	7
GRMZM2G171440_T01	GRMZM2G171440	wax metabolism gene	MapMan	secondary metabolism	13.6725	12.216	14.804	20.8933	9.59055	14.9534	23.7759	19.6144	24.1236	26.0787	12.3682	27.4812	29.9635	14.7628	21.8892	10	2
GRMZM2G438938_T01	GRMZM2G438938	wax metabolism gene	MapMan	secondary metabolism	6.75943	6.40647	7.53835	6.86045	13.0893	9.96007	4.81396	4.46934	4.96997	7.06305	7.06072	4.96267	6.25808	3.96068	3.77439	10	3
GRMZM2G171707_T01	GRMZM2G171707	aconitase	MapMan	primary metabolism	4.89292	5.89463	5.33176	2.96466	5.89044	4.1721	7.64455	8.60525	7.45342	7.43677	9.18501	7.45295	11.7989	9.13296	11.4585	12	3
GRMZM5G862663_T01	GRMZM5G862663	ATP synthase	MapMan	primary metabolism	2.74813	3.45751	3.34833	4.17085	2.03386	3.80058	5.5966	4.06685	5.50488	5.86723	2.61465	5.98655	7.05732	2.29002	5.40598	2	3
GRMZM2G066111_T01	GRMZM2G066111	ATP synthase protein MI25 (ORF 25)	MaizeSeqence	primary metabolism	23.275	19.5961	13.1074	11.1364	5.12351	15.6726	0.549056	0.667299	0.64064	0.761597	0.216321	0.535734	0.485697	1.12457	0.650368	3	7
GRMZM2G003417_T01	GRMZM2G003417	ATP synthesis gene	MapMan	primary metabolism	2.19179	4.71446	1.9868	2.05346	4.8662	4.08043	4.01292	4.35165	3.7629	3.56459	3.60704	3.5122	3.48576	5.13942	4.66003	12	3
GRMZM5G816772_T01	GRMZM5G816772	ATPase subunit 8	MaizeSeqence	primary metabolism	1.86596	4.3838	2.23424	2.22939	1.77148	3.05744	0.275906	0.23161	0.401457	0.421288	0.0349061	0.245147	0.149287	0	0.436356		11
GRMZM2G036940_T01	GRMZM2G036940	ATPase, coupled to transmembrane movement of substances	MaizeSeqence	primary metabolism	0.12852	0.0422288	0.0689213	0.0965818	0.0413873	0.108066	0.151852	0	0.213662	0.0891165	0.315864	0.214008	0.161941	2.02931	0.3837		10
GRMZM2G046024_T01	GRMZM2G046024	ATPase, coupled to transmembrane movement of substances	MaizeSeqence	primary metabolism	2.34555	1.0132	2.4926	3.7677	1.85727	2.81487	3.20549	2.30819	4.99115	3.11446	1.74201	6.07363	5.31811	4.05078	4.05747	2	3
GRMZM2G108766_T03	GRMZM2G108766	beta tubulin3 (tub3)	CoGe	primary metabolism	48.9572	39.3343	46.9578	51.5839	23.9516	44.2148	9.01833	16.805	7.92543	4.08321	6.99084	5.81121	3.64306	6.52546	1.92029	10	2
GRMZM2G045534_T01	GRMZM2G045534	citrate lyase	MapMan	primary metabolism	6.3686	11.6455	7.81841	5.28534	11.6457	10.7462	7.84551	10.9702	9.6185	9.15513	11.8956	9.40634	9.76066	8.35135	10.512	10	2
GRMZM2G179170_T01	GRMZM2G179170	citrate lyase	MapMan	primary metabolism	6.13975	9.68617	9.68074	7.10724	15.2078	9.17858	7.35796	10.8534	8.09101	7.88758	11.6439	8.98797	10.7424	10.0209	9.95283	10	2
GRMZM2G063851_T01	GRMZM2G063851	CS	MapMan	primary metabolism	22.4273	19.3821	23.3341	23.8343	33.5292	26.565	25.5016	27.3226	22.5866	25.5812	34.9982	25.0377	24.4789	54.522	38.3308	6	5
GRMZM2G129513_T01	GRMZM2G129513	cyt MDH	MapMan	primary metabolism	6.36675	4.62258	7.25043	5.09397	6.03152	5.8369	12.455	5.47667	12.8183	10.1392	5.81796	11.4679	12.363	7.49856	10.3429	12	3
GRMZM2G132704_T01	GRMZM2G132704	DNA synthesis gene	MapMan	primary metabolism	6.38347	6.84199	5.73435	4.94736	6.49443	5.62325	5.1236	4.92889	4.42724	4.60003	4.0906	4.36183	5.9811	3.26012	4.28473	12	3
GRMZM2G129554_T02	GRMZM2G129554	DNA synthesis gene	MapMan	primary metabolism	1.87137	2.50836	1.93411	2.01943	5.56562	3.54883	1.42606	1.82691	1.7239	2.00609	3.12965	1.80663	1.76615	1.18057	1.47591	3	7
GRMZM2G104795_T01	GRMZM2G104795	DNA synthesis gene	MapMan	primary metabolism	0.856571	0.89182	0.713189	0.932233	2.52597	1.79821	0.992429	0.183692	0.607747	0.846116	1.04809	0.534735	0.687868	1.09285	0.423487	3	11
GRMZM2G158069_T01	GRMZM2G158069	DNA synthesis gene	MapMan	primary metabolism	0.478457	0.613052	0.564507	0.470972	1.15853	0.861677	0.660607	0.888881	0.908395	0.75368	0.820541	0.584816	0.829264	0.760579	0.611587	3	10
GRMZM2G125935_T01	GRMZM2G125935	DNA synthesis gene	MapMan	primary metabolism	7.12849	9.87574	6.5763	9.28575	20.4333	15.1904	3.87676	4.30879	3.97569	4.83448	7.98239	2.71559	3.33711	1.82914	3.91766	10	3
GRMZM2G021069_T01	GRMZM2G021069	DNA synthesis gene	MapMan	primary metabolism	0.439363	0.686137	1.02311	2.10081	4.60754	3.08058	2.17739	2.86159	2.2725	2.14503	3.07618	2.26023	2.44731	2.1282	2.36043	2	7
GRMZM2G350626_T03	GRMZM2G350626	DNA synthesis gene	MapMan	primary metabolism	2.68306	4.49036	2.97721	2.33713	5.07418	4.08365	2.65532	4.0705	3.18775	3.71966	4.30647	2.87987	2.75695	2.39219	2.99464	12	7
GRMZM2G118917_T01	GRMZM2G118917	DNA synthesis gene	MapMan	primary metabolism	4.58896	6.13297	4.23121	4.79223	9.42873	6.34317	3.94742	3.05336	3.64343	3.55058	4.97124	3.52908	3.75244	2.99386	3.26593	12	3
GRMZM2G373175_T01	GRMZM2G373175	DNA synthesis gene	MapMan	primary metabolism	3.18584	3.42756	3.16347	3.40528	6.72221	5.29361	4.04455	3.55575	3.46925	4.20593	3.91201	4.03436	4.06828	3.14072	3.01991	12	3
GRMZM2G030659_T01	GRMZM2G030659	DNA synthesis gene	MapMan	primary metabolism	9.14383	11.5454	9.85649	7.2627	13.8338	9.53674	4.59751	5.31935	5.27978	5.17179	6.79115	4.43023	3.38934	3.07184	3.36318	10	3
GRMZM2G121262_T01	GRMZM2G121262	DNA synthesis gene	MapMan	primary metabolism	13.0311	17.9807	10.7918	10.982	19.6464	14.2399	8.44994	8.48088	7.96602	8.33179	11.4977	7.8925	7.70356	6.23768	7.56475	10	3
GRMZM2G043191_T01	GRMZM2G043191	DNA synthesis gene	MapMan	primary metabolism	30.4755	18.2178	29.9664	14.9883	8.15092	13.2105	25.0809	24.2729	30.5804	22.4871	25.674	27.8419	28.4573	45.8268	43.7957	6	5
GRMZM2G075775_T01	GRMZM2G075775	ferredoxin	MapMan	primary metabolism	9.93792	6.91088	10.8846	11.0028	7.74553	8.63156	22.3717	14.5918	24.6396	19.4241	12.157	23.4346	29.2207	13.6344	22.5195	10	2
GRMZM2G106190_T01	GRMZM2G106190	ferredoxin	MapMan	primary metabolism	4.87189	4.474	6.86392	7.98742	4.27221	5.27543	20.0904	18.4325	19.5279	16.5326	34.9192	25.0583	26.9883	29.7628	24.7358	11	2
GRMZM2G399183_T01	GRMZM2G399183	H protein	MapMan	primary metabolism	2.44205	1.90604	2.13122	2.28417	0.913542	1.78876	2.54037	2.143	2.1101	2.92818	1.22252	1.98752	3.12134	0.505212	1.53291	3	7
GRMZM2G010321_T01	GRMZM2G010321	H protein	MapMan	primary metabolism	41.8405	35.4314	50.607	33.0742	36.4223	34.7764	72.5177	36.6275	54.1398	61.0223	38.1327	50.767	59.3217	32.1586	56.6122	7	5
GRMZM2G120857_T01	GRMZM2G120857	IDH	MapMan	primary metabolism	6.69974	7.12033	6.9124	5.84906	8.2153	5.7705	9.15356	8.60991	9.97668	8.26692	12.1002	10.3796	7.80888	14.9372	14.5012	10	2
GRMZM2G432128_T01	GRMZM2G432128	IDH	MapMan	primary metabolism	42.7339	50.196	44.6727	38.3134	49.4056	40.1185	42.6163	65.0079	46.5926	40.6204	64.3512	45.8003	44.8753	86.8269	70.3444	8	5
GRMZM2G038519_T01	GRMZM2G038519	LHC-	MapMan	primary metabolism	2.53647	2.58781	2.04352	2.0045	1.93264	2.46492	3.04679	2.61806	4.10825	4.45174	1.58955	3.37265	4.95123	3.53078	3.07359	2	7
GRMZM2G008859_T01	GRMZM2G008859	LHC-II	MapMan	primary metabolism	9.95475	9.21249	10.6842	12.1172	8.17468	11.7966	17.7068	16.6058	16.0105	15.2354	13.5204	17.056	16.8893	9.2036	13.912	10	2
GRMZM2G039996_T01	GRMZM2G039996	LHC-II	MapMan	primary metabolism	13.0735	8.28882	14.0495	17.8578	7.38076	14.6816	4.6242	3.59233	6.23247	4.75243	2.42049	5.06026	3.32633	1.77348	5.34685	12	3
GRMZM2G081886_T02	GRMZM2G081886	phosphoglycerate dehydrogenase	MapMan	primary metabolism	21.7881	18.9399	17.145	21.1289	17.0086	19.0402	22.9355	78.6012	33.4431	24.2418	71.3707	42.8722	29.2711	91.4426	45.8498	6	5
GRMZM2G091490_T01_ext	GRMZM2G091490	phosphoglycerate kinase	MaizeGDB	primary metabolism	1.24217	0.636498	2.29738	2.3637	0.932486	2.17674	2.76016	0.697278	3.63651	2.05792	0.73762	3.90156	3.5989	0.707977	1.60549	3	7
GRMZM2G382914_T01	GRMZM2G382914	phosphoglycerate kinase	MapMan	primary metabolism	274.456	315.173	286.239	243.977	286.046	282.628	83.358	276.78	105.572	90.0029	275.802	90.7835	68.5674	279.996	122.367	9	4
GRMZM5G833389_T02	GRMZM5G833389	phosphoglycerate mutase1 (pmg1)	CoGe	primary metabolism	21.572	16.9382	37.0371	38.0477	50.1497	41.3839	45.4248	80.5189	45.3704	54.0339	91.8247	70.9574	49.1172	100.276	102.556	6	5
GRMZM2G043500_T01	GRMZM2G043500	PSII polypeptide subunits	MapMan	primary metabolism	5.90536	3.47823	4.87095	3.92857	2.87518	3.70007	11.248	4.08061	8.03977	7.38842	4.73579	7.40703	7.49163	6.43422	5.66799	12	3
GRMZM2G434792_T01	GRMZM2G434792	pyruvate decarboxylase	MaizeGDB	primary metabolism	0.0164628	0.00517741	0.0534086	0.166691	0.0440238	0.317976	0.125407	0.137438	0.0603134	0.0500138	8.64714	0.193869	0.188389	1.44796	0.332375	4	10
GRMZM2G038821_T01	GRMZM2G038821	pyruvate decarboxylase isozyme 2 Fragment (PDC)(EC 4.1.1.1)	MaizeSeqence	primary metabolism	59.6987	52.1812	53.243	73.6022	63.9531	67.5569	46.5475	48.9274	37.0435	46.9147	85.6904	43.219	47.9295	99.1294	67.2599	8	5
GRMZM2G087186_T01	GRMZM2G087186	pyruvate decarboxylase isozyme 3 Fragment (PDC)(EC 4.1.1.1)	MaizeSeqence	primary metabolism	170.765	159.838	201.674	147.857	145.878	153.464	161.064	323.145	217.035	169.651	383.9	271.665	210.713	450.701	408.309	9	6
GRMZM2G082664_T01	GRMZM2G082664	pyruvate DH.E2	MapMan	primary metabolism	5.13091	6.18075	5.44164	4.47366	10.2314	6.85456	3.51951	4.13275	3.47691	3.62027	5.70837	4.2703	4.06326	4.78029	4.86889	12	3
GRMZM2G135283_T04	GRMZM2G135283	serine hydroxymethyltransferase	MapMan	primary metabolism	30.0827	30.8952	26.2816	20.8662	42.5896	33.5894	20.4594	17.525	18.4335	17.9499	19.146	13.5903	17.517	13.6205	16.1777	7	2
GRMZM2G002807_T01	GRMZM2G002807	TPI	MapMan	primary metabolism	4.73983	7.17815	5.38888	4.63011	7.96827	5.35608	6.29808	12.2913	7.69145	7.21872	10.3986	8.14728	8.63266	15.7959	13.9087	10	3
GRMZM2G130062_T01	GRMZM2G130062	2-isopropylmalate synthase	MapMan	primary metabolism; amino acid metabolism	122.789	168.117	110.488	121.7	191.561	158.152	79.5027	58.0678	66.6565	90.2108	85.3714	55.2204	82.3536	47.4226	49.6739	8	4
GRMZM2G537291_T01	GRMZM2G537291	2-isopropylmalate synthase	MapMan	primary metabolism; amino acid metabolism	12.5247	13.4751	10.3404	12.0477	22.3978	17.3597	11.6035	10.9506	10.3024	12.6086	13.5181	9.40993	10.4633	8.88796	10.1939	10	2
GRMZM2G396212_T02	GRMZM2G396212	3-deoxy-7-phosphoheptulonate synthase	maizeGDB	primary metabolism; amino acid metabolism	0.102305	0.230772	0.143206	0.124745	0.169805	0.318385	0.188623	0.816503	0.337808	0.360907	0.842192	0.343433	0.325493	2.55212	1.35256	4	10
GRMZM2G454719_T01	GRMZM2G454719	3-deoxy-7-phosphoheptulonate synthase	MaizeGDB	primary metabolism; amino acid metabolism	0.0766914	0.050185	0.0113311	0.0199698	0.0257161	0.19316	0.124734	1.89002	0.0912226	0.121581	1.17548	0.179037	0.137377	2.75616	0.171544	4	10
GRMZM2G033491_T01	GRMZM2G033491	3-hydroxybutyryl-CoA dehydratase	MaizeSeqence	primary metabolism; amino acid metabolism	15.7858	14.7979	16.781	19.2849	18.3811	16.7803	18.4312	8.57528	16.8514	16.3597	9.31833	19.4061	21.1488	9.0716	19.6416	10	2
GRMZM2G077215_T01	GRMZM2G077215	acetolactate synthase	MapMan	primary metabolism; amino acid metabolism	3.31092	5.10926	2.77293	2.85971	5.96328	3.43543	3.27625	1.76971	2.55322	2.62804	4.20568	2.44761	2.38727	2.47918	3.72383	12	3
GRMZM2G119583_T02	GRMZM2G119583	acetylornithine transaminase	MaizeGDB	primary metabolism; amino acid metabolism	67.3018	39.5404	67.2445	100.77	53.0162	85.753	77.1394	88.9559	85.7929	76.6999	80.4619	99.7998	76.465	141.939	126.284	8	4
GRMZM2G124353_T01	GRMZM2G124353	alanine.alanine-glyoxylate aminotransferase	MapMan	primary metabolism; amino acid metabolism	118.708	141.372	112.897	94.8256	163.175	128.661	112.188	85.5467	97.3851	91.0312	93.4976	79.4626	90.0228	56.63	68.4559	8	4
GRMZM2G107739_T02	GRMZM2G107739	alanine-glyoxylate aminotransferase	MapMan	primary metabolism; amino acid metabolism	2.35701	3.35627	2.12327	1.89363	2.4128	3.31704	3.4902	2.65763	3.2732	3.0879	2.77077	5.30295	5.55542	2.56471	3.09541	2	3
GRMZM2G108149_T01	GRMZM2G108149	anthranilate phosphoribosyltransferase	MaizeGDB	primary metabolism; amino acid metabolism	3.90596	3.92102	8.73458	7.57052	6.53555	8.23278	10.9749	14.0502	13.9625	13.8492	10.8687	11.4669	13.1118	4.85595	7.83118	10	2
GRMZM2G085117_T01	GRMZM2G085117	arogenate dehydrogenase	MaizeSeqence	primary metabolism; amino acid metabolism	34.8914	17.3193	32.1745	42.1199	11.1587	29.6756	19.7138	18.0324	25.5647	21.1008	8.31269	16.9735	17.6626	15.1167	11.5622	10	2
GRMZM2G093175_T02	GRMZM2G093175	asparagine synthetase 2	MaizeSeqence	primary metabolism; amino acid metabolism	58.1302	31.2879	66.6121	48.5545	32.3536	30.1771	56.5267	138.058	94.7343	98.4382	110.657	98.1767	82.0459	443.405	295.335	9	6
GRMZM2G053669_T01	GRMZM2G053669	asparagine synthetase 3	MaizeSeqence	primary metabolism; amino acid metabolism	1.53579	1.37294	6.72837	6.20267	3.48355	3.07014	5.03385	3.7865	6.50114	6.91832	2.71848	3.02026	8.78588	6.23847	5.2529	2	3
GRMZM2G038848_T02	GRMZM2G038848	aspartate semialdehyde dehydrogenase	MapMan	primary metabolism; amino acid metabolism	4.13953	4.14435	4.21829	4.29922	8.80373	4.47813	4.70353	4.04029	4.70214	4.90694	5.48911	5.06176	4.69618	6.98877	6.33341	12	3
GRMZM2G146677_T01	GRMZM2G146677	aspartate.aspartate aminotransferase	MapMan	primary metabolism; amino acid metabolism	53.3062	83.6642	50.2487	45.694	88.484	73.7876	49.5905	33.4056	41.0048	46.2912	40.6933	39.0451	41.5435	36.1595	47.8711	8	5
GRMZM2G071208_T02	GRMZM2G071208	branched-chain amino acid aminotransferase	MapMan	primary metabolism; amino acid metabolism	17.1919	21.8744	17.913	14.4749	25.6035	22.8379	14.1979	15.1541	12.7361	13.9625	18.6124	11.6263	11.8004	20.2574	15.9091	7	2
GRMZM2G153536_T02	GRMZM2G153536	branched-chain-amino-acid aminotransferase	MaizeSeqence	primary metabolism; amino acid metabolism	7.5056	6.04051	10.1728	4.86858	4.81111	4.41596	5.51633	11.2402	10.1573	6.19039	7.09703	10.8911	7.21902	24.6158	20.0914	11	2
GRMZM2G181227_T01	GRMZM2G181227	CHY1	MaizeSeqence	primary metabolism; amino acid metabolism	2.93805	3.27761	2.6549	3.80237	11.5387	5.3814	5.88366	29.3446	12.8249	11.8437	31.8718	16.0153	8.71853	82.2724	41.4204	6	2
GRMZM2G009323_T01	GRMZM2G009323	D-3-phosphoglycerate dehydrogenase	MaizeSeqence	primary metabolism; amino acid metabolism	4.86729	5.00851	5.48195	5.19101	6.6045	6.42965	6.72986	9.29479	7.20379	6.43116	9.12069	8.98942	7.1157	16.243	12.0001	12	3
GRMZM2G052288_T02	GRMZM2G052288	diaminopimelate decarboxylase	MapMan	primary metabolism; amino acid metabolism	0.780348	0.557601	1.09982	1.0283	0.608657	0.893503	1.94494	4.31531	2.31818	2.65922	3.25427	3.41145	2.61944	9.38497	8.00761	2	9
GRMZM2G090241_T01	GRMZM2G090241	dihydrodipicolinate reductase	MapMan	primary metabolism; amino acid metabolism	11.9809	14.0481	10.0378	10.3118	21.1148	14.7173	14.7726	14.6852	15.2008	13.7689	17.0522	12.0281	11.71	10.8532	12.6011	10	2
GRMZM2G098875_T02	GRMZM2G098875	glutamate decarboxylase	maizeGDB	primary metabolism; amino acid metabolism	8.14472	3.98205	14.4329	13.4785	7.83722	6.65049	11.5782	25.6016	20.1558	19.1192	31.7543	26.9505	18.1044	51.9619	40.2382	6	2
GRMZM5G826838_T01	GRMZM5G826838	glutamate decarboxylase	MapMan	primary metabolism; amino acid metabolism	26.0914	20.6144	27.6394	37.0457	20.5652	28.3575	17.6442	30.9398	24.5135	19.8213	25.9788	30.8166	22.5254	41.5904	33.0354	6	5
GRMZM2G355906_T01	GRMZM2G355906	glutamate decarboxylase	MapMan	primary metabolism; amino acid metabolism	3.19185	1.00073	2.95397	3.63218	1.3713	1.44584	2.00482	1.46718	2.42225	2.26141	0.262695	2.35403	2.58336	0.725287	2.42706	3	7
GRMZM2G427097_T01	GRMZM2G427097	glutamate dehydrogenase	MaizeGDB	primary metabolism; amino acid metabolism	6.30255	9.99312	8.80566	8.92106	9.46735	8.88845	8.16025	12.2873	8.78021	7.87049	14.1557	9.65704	7.08889	17.1218	10.9936	10	2
GRMZM2G030571_T02	GRMZM2G030571	glutamate-1-semialdehyde 2,1-aminomutase	MaizeGDB	primary metabolism; amino acid metabolism	2.54122	1.97858	2.29745	7.83988	3.02266	6.36572	7.23603	8.80377	9.2283	8.33389	6.56996	9.69945	5.92691	15.2478	17.0862	12	3
GRMZM5G836910_T01	GRMZM5G836910	glutamate-oxaloacetate transaminase2 (got2)	CoGe	primary metabolism; amino acid metabolism	23.6022	31.1175	21.512	23.34	43.9687	34.2018	26.3093	30.0471	24.2191	25.9135	31.8585	22.1295	23.0434	21.5783	22.2352	7	5
GRMZM5G872068_T01	GRMZM5G872068	glutamine synthetase root isozyme 3 (EC 6.3.1.2)(GS112)(Glutamate--ammonia ligase)	MaizeSeqence	primary metabolism; amino acid metabolism	69.1551	47.8905	73.0931	83.8841	45.4848	61.5857	77.125	165.977	107.488	79.0777	119.318	140.082	109.335	248.028	212.014	8	4
GRMZM2G036464_T01	GRMZM2G036464	glutamine synthetase root isozyme 4 (EC 6.3.1.2)(GS107)(Glutamate--ammonia ligase)	MaizeSeqence	primary metabolism; amino acid metabolism	31.3481	28.5369	33.8305	29.5655	20.5213	27.7976	30.6459	80.5102	47.9752	36.7959	50.6513	63.4096	49.361	137.758	120.994	6	5
GRMZM2G024104_T01	GRMZM2G024104	glutamine synthetase2 (gln2)	CoGe	primary metabolism; amino acid metabolism	198.588	110.117	226.922	161.431	87.2888	134.079	284.708	171.333	341.104	352.06	163.48	479.763	350.847	171.078	240.108	9	6
GRMZM2G050514_T01	GRMZM2G050514	glutamine synthetase6 (gln6)	CoGe	primary metabolism; amino acid metabolism	15.1714	6.41955	14.4875	22.6719	14.6225	19.7187	21.4258	16.3078	22.975	35.3916	18.4647	33.7157	28.359	45.7436	25.9786	10	2
GRMZM2G437487_T01	GRMZM2G437487	glycine hydroxymethyltransferase	MaizeGDB	primary metabolism; amino acid metabolism	0.137157	0.283937	0.204077	0.210605	0.219992	0.418083	0.237096	0.953442	0.474267	0.46597	0.590574	0.739496	0.729995	0.653388	0.537325	3	10
GRMZM5G876898_T01	GRMZM5G876898	glycine metabolism gene	MapMan	primary metabolism; amino acid metabolism	60.368	53.0371	62.5098	65.5836	38.2983	61.1471	65.517	58.8499	67.6302	62.7201	41.157	69.2449	76.0752	38.2776	56.715	7	4
GRMZM2G147256_T03	GRMZM2G147256	glycine metabolism gene	MapMan	primary metabolism; amino acid metabolism	7.08757	9.22472	11.0418	10.9247	11.9793	15.1016	24.0426	21.3336	21.7266	21.5118	14.9553	24.1616	28.5878	11.4262	18.5493	10	2
GRMZM2G170595_T01	GRMZM2G170595	histidinol-phosphate aminotransferase	MapMan	primary metabolism; amino acid metabolism	7.55631	13.1163	7.9764	6.09387	11.1921	9.42641	7.80247	9.6664	7.45103	7.5929	10.4796	7.1371	7.9312	10.972	9.25881	10	3
GRMZM2G181135_T01	GRMZM2G181135	histidinol-phosphate transaminase	maizeGDB	primary metabolism; amino acid metabolism	4.78799	2.85436	7.6267	10.0273	4.2802	5.56444	8.91405	41.4887	21.7792	18.0558	43.4183	32.4551	21.6115	197.878	105.165	6	1
GRMZM2G437977_T01	GRMZM2G437977	homoserine dehydrogenase	maizeGDB	primary metabolism; amino acid metabolism	5.38365	12.3178	3.47366	3.2235	6.92812	7.11249	4.10363	6.53872	4.2339	5.90492	7.91933	5.81912	6.79425	5.63246	4.0603	10	3
GRMZM2G106950_T01	GRMZM2G106950	indole-3-glycerol-phosphate synthase	MaizeGDB	primary metabolism; amino acid metabolism	0.0844759	0.15406	0.142016	0.109064	0.131963	0.0885812	0.137235	0.241725	0.238798	0.232542	0.152146	0.121572	0.158192	1.38591	0.316727	4	10
GRMZM2G381051_T02	GRMZM2G381051	isovaleryl-CoA dehydrogenase	maizeGDB	primary metabolism; amino acid metabolism	7.09853	6.16111	7.27446	5.14405	5.6359	7.38968	7.93113	11.0746	9.98643	8.51266	7.01933	11.36	9.36256	32.5073	22.4932	11	2
GRMZM2G161868_T01	GRMZM2G161868	ketol-acid reductoisomerase	MaizeGDB	primary metabolism; amino acid metabolism	107.457	113.704	111.33	113.678	126.217	121.491	167.813	302.354	163.579	192.855	369.441	162.774	191.255	299.822	159.91	9	6
GRMZM2G129540_T01	GRMZM2G129540	L-asparaginase metabolism gene	MapMan	primary metabolism; amino acid metabolism	2.72297	1.91319	2.9382	3.11415	1.13965	2.81764	2.53309	1.37874	1.93502	1.87219	0.993763	1.658	1.22579	0.530407	0.761111	3	7
GRMZM2G021406_T01	GRMZM2G021406	lysine decarboxylase-like protein	MaizeSeqence	primary metabolism; amino acid metabolism	4.03682	1.66476	2.40492	2.46459	1.26592	2.64634	2.42515	8.29838	5.07791	2.73684	6.3669	6.66896	4.9836	21.9327	19.1848	11	9
GRMZM2G181362_T01_ext	GRMZM2G181362	lysine-ketoglutarate reductase/saccharopine dehydrogenase1	MaizeSeqence	primary metabolism; amino acid metabolism	11.4902	14.7153	15.4921	8.82675	20.7217	13.0774	5.92512	3.5058	7.235	5.62608	8.74183	4.0691	8.2938	4.78231	3.06447	10	3
GRMZM2G117240_T01	GRMZM2G117240	methionine metabolism gene	MapMan	primary metabolism; amino acid metabolism	31.4465	26.5801	30.8857	25.6497	28.3868	22.8997	25.4057	18.2509	30.7234	23.8065	19.9952	24.8192	25.9722	12.8207	18.6788	7	5
GRMZM2G098039_T01	GRMZM2G098039	methionine S-methyltransferase (EC 2.1.1.12)(AdoMet:Met S-methyltransferase)	MaizeSeqence	primary metabolism; amino acid metabolism	4.90831	3.31514	5.43443	4.52107	4.70441	3.75829	5.78252	10.6894	8.87822	6.26652	8.62106	10.2071	9.2864	12.4036	9.49624	12	3
GRMZM2G049588_T01	GRMZM2G049588	NAD(+) synthase (glutamine-hydrolyzing)	MaizeGDB	primary metabolism; amino acid metabolism	7.50585	9.53283	6.67961	6.3457	14.6806	7.18873	7.5297	8.05909	6.69889	8.45921	9.45189	6.26895	7.60042	8.26046	7.69533	10	3
GRMZM2G082185_T01	GRMZM2G082185	OASTL	MapMan	primary metabolism; amino acid metabolism	9.97309	10.4112	10.5256	6.67174	13.8753	10.537	8.34426	9.80021	7.81371	8.39811	13.8171	8.70754	10.3504	20.6419	15.2506	10	2
GRMZM2G036708_T01	GRMZM2G036708	OASTL	MapMan	primary metabolism; amino acid metabolism	97.9093	71.2905	92.4855	78.7884	50.3663	63.8068	100.627	76.2441	80.2482	92.6791	122.498	97.2482	90.1862	175.263	130.88	8	4
GRMZM2G450498_T01	GRMZM2G450498	O-succinylhomoserine sulfhydrylase	MaizeSeqence	primary metabolism; amino acid metabolism	29.9493	14.9906	23.3235	27.3053	8.74895	19.5604	17.0874	39.1955	17.4936	13.4134	42.5572	31.189	17.1079	125.632	51.4366	6	2
GRMZM2G152984_T01	GRMZM2G152984	phosphoribosyanthranilate isomerase	MapMan	primary metabolism; amino acid metabolism	3.86875	4.3935	3.33145	3.07614	6.15543	3.32116	3.37324	2.76979	3.12659	2.77363	3.26725	2.50047	2.82181	1.97125	2.79695	12	7
GRMZM2G163925_T01	GRMZM2G163925	phosphoribosylanthranilate transferase	MaizeSeqence	primary metabolism; amino acid metabolism	0.329647	0.0498048	0.272055	0.484262	0.275632	0.16065	0.376509	0.463044	0.745033	0.669757	0.472434	0.938862	0.931218	2.66289	1.21138	4	10
GRMZM2G437912_T01	GRMZM2G437912	prephenate dehydratase	maizeGDB	primary metabolism; amino acid metabolism	15.3418	11.0982	18.2547	6.98946	4.73279	7.7494	9.91851	30.7219	22.5269	11.983	21.5644	24.6215	14.4595	46.5847	48.425	6	2
GRMZM2G125923_T01	GRMZM2G125923	prephenate dehydratase	maizeGDB	primary metabolism; amino acid metabolism	16.9742	11.9179	18.0177	8.45647	3.92721	9.24897	5.53726	21.4631	12.2654	6.83315	14.0558	11.7005	7.36755	27.7988	24.1491	10	2
GRMZM2G117956_T01	GRMZM2G117956	proline oxidase	MaizeSeqence	primary metabolism; amino acid metabolism	111.293	69.791	117.075	73.1506	36.9215	74.7995	60.2382	36.107	60.3213	50.6603	30.4457	42.5027	44.223	17.6622	29.8404	7	4
GRMZM2G028535_T01	GRMZM2G028535	proline synthesis gene	MapMan	primary metabolism; amino acid metabolism	3.17808	3.63668	3.86606	4.28965	8.09472	6.43672	4.96985	4.99466	5.06491	4.4925	5.08886	4.97596	4.65174	3.46177	5.15229	12	3
GRMZM2G154397_T04_ext	GRMZM2G154397	S-adenosyl methionine decarboxylase2 (sam2)	CoGe	primary metabolism; amino acid metabolism	1327.14	596.08	1440.76	1780.17	707.389	1321.55	1235.33	1518.75	1315.84	1205.02	1654.84	1417.29	1311.87	1939.62	1134.27	9	6
GRMZM2G054123_T04	GRMZM2G054123	S-adenosylmethionine synthetase 1	MaizeSeqence	primary metabolism; amino acid metabolism	232.728	125.76	223.932	218.487	79.9765	185.302	152.881	220.97	207.42	151.967	170.371	221.749	197.399	311.908	292.165	9	6
GRMZM2G052266_T01	GRMZM2G052266	sarcosine oxidase	MapMan	primary metabolism; amino acid metabolism	184.819	127.406	209.094	250.758	136.347	198.823	322.832	209.999	260.219	312.523	165.624	292.371	374.95	114.185	228.316	9	6
GRMZM2G428628_T01	GRMZM2G428628	sarcosine oxidase	MapMan	primary metabolism; amino acid metabolism	2.49462	1.41886	2.80903	3.64602	1.51533	2.40237	2.82781	1.45779	2.35727	2.36841	0.947309	2.29197	1.66624	2.0405	1.67579	3	7
GRMZM5G802221_T01	GRMZM5G802221	serine acetyltransferase1 (sat1), mRNA	MaizeSeqence	primary metabolism; amino acid metabolism	3.91705	2.05375	4.68347	3.68039	1.29109	2.38039	5.9526	24.7573	21.3987	9.12832	50.076	30.4722	10.3849	128.417	106.119	11	1
GRMZM2G464137_T02_ext	GRMZM2G464137	S-methyl-5-thioribose kinase	maizeGDB	primary metabolism; amino acid metabolism	18.2944	20.5203	18.9691	12.6012	20.8186	15.0522	12.7583	27.4781	18.324	16.166	35.9494	20.6482	16.7657	61.4313	55.052	6	2
GRMZM2G119482_T01	GRMZM2G119482	succinate semialdehyde dehydrogenase	MaizeSeqence	primary metabolism; amino acid metabolism	12.4539	17.9351	11.7033	8.31262	20.9442	15.2015	14.318	12.9185	14.2656	15.694	16.1172	13.1412	18.3129	11.9605	13.9725	10	2
GRMZM2G155323_T01	GRMZM2G155323	threonine ammonia-lyase	MapMan	primary metabolism; amino acid metabolism	15.4552	19.3455	13.901	14.5444	27.7762	21.6749	14.0535	8.77712	11.2092	12.6866	14.8832	10.82	12.9394	7.34993	10.3797	10	2
GRMZM2G028677_T01	GRMZM2G028677	trans-cinnamate 4-monooxygenase	MaizeSeqence	primary metabolism; amino acid metabolism	11.9982	7.31614	16.0312	4.5507	3.58347	3.80101	3.99682	48.7659	13.8065	7.03194	32.4974	38.9121	9.22944	88.3697	121.307	6	1
GRMZM2G010468_T01	GRMZM2G010468	trans-cinnamate 4-monooxygenase	maizeGDB	primary metabolism; amino acid metabolism	0.598042	0.219331	0.803808	0.409701	0.0815492	0.302263	0.234081	2.6459	1.56017	0.207015	1.62104	1.46765	0.439159	7.00944	5.74156	1	8
GRMZM2G129642_T01	GRMZM2G129642	tryptophan metabolism gene	MapMan	primary metabolism; amino acid metabolism	0.313751	0.181284	0.345933	0.405662	0.134274	0.366894	0.570537	0.463861	0.558597	0.527719	0.345192	1.26641	0.735656	0.589552	0.975884	4	10
GRMZM2G042818_T01	GRMZM2G042818	tryptophan metabolism gene	MapMan	primary metabolism; amino acid metabolism	3.18642	3.11467	4.81314	2.97256	4.69622	4.18923	3.89861	8.68244	5.40837	4.00992	5.94452	6.32274	6.47506	6.23967	12.2434	12	3
GRMZM5G841619_T01	GRMZM5G841619	tryptophan synthase	MapMan	primary metabolism; amino acid metabolism	33.28	37.5509	30.6482	33.2441	44.2306	39.6533	48.3977	49.0145	41.4188	45.3955	63.9785	49.3462	44.0646	101.562	81.3851	8	5
GRMZM2G154093_T02	GRMZM2G154093	tyrosine metabolism gene	MapMan	primary metabolism; amino acid metabolism	11.4933	11.6431	12.1712	9.6457	9.36178	11.9196	12.303	19.2425	18.1276	14.2835	18.3549	18.1403	15.9505	37.4909	23.0415	10	2
GRMZM2G096958_T01	GRMZM2G096958	tyrosine metabolism gene	MapMan	primary metabolism; amino acid metabolism	10.6912	10.6309	10.0401	7.53095	12.0853	10.4994	9.82284	5.24916	6.56598	7.39143	6.93546	6.57205	6.45427	4.36594	6.88946	10	3
GRMZM2G002652_T01	GRMZM2G002652	tyrosine metabolism gene	MapMan	primary metabolism; amino acid metabolism	3.1705	2.2094	2.6292	2.2432	2.61444	2.29822	3.01863	1.31269	2.34648	1.78993	1.42542	3.17843	2.96808	1.6989	1.61611	3	7
GRMZM2G139813_T01	GRMZM2G139813	tyrosine transaminase	maizeGDB	primary metabolism; amino acid metabolism	0.381709	0.135101	0.796084	0.452462	0.111874	0.36285	0.59316	0.507197	0.519048	0.183492	6.63604	1.51129	0.616037	4.89018	1.68151	1	7
GRMZM2G088689_T07_ext	GRMZM2G088689	2-oxoisovalerate dehydrogenase (acylating)	MaizeGDB	primary metabolism; carbon metabolism	8.73754	7.78585	6.03545	2.40571	4.33075	2.26945	6.40688	15.6118	6.95842	4.14963	8.31197	7.03695	5.74803	26.7193	10.2801	10	3
GRMZM2G440208_T01	GRMZM2G440208	6-phosphogluconate dehydrogenase	MapMan	primary metabolism; carbon metabolism	50.5085	39.2985	49.8848	58.6078	42.6577	61.0544	53.6912	69.5671	58.3031	53.5196	76.3136	66.6233	59.224	117.339	78.1122	8	5
GRMZM2G072388_T01	GRMZM2G072388	6-phosphogluconate dehydrogenase	MapMan	primary metabolism; carbon metabolism	5.39585	3.99366	5.79198	4.91151	2.31974	3.2757	7.42469	3.3783	6.79706	5.01376	2.19237	5.93817	6.78951	2.19028	3.95254	2	3
GRMZM2G122126_T01	GRMZM2G122126	6-phosphogluconolactonase	MaizeSeqence	primary metabolism; carbon metabolism	3.26472	3.54728	4.41541	4.1106	4.10847	3.55224	4.37553	8.32112	4.99514	4.35342	8.1528	6.29332	5.32453	12.6726	10.9143	12	3
GRMZM2G179981_T01	GRMZM2G179981	alcohol dehydrogenase	MaizeGDB	primary metabolism; carbon metabolism	18.4838	19.8629	22.5257	13.6002	24.4474	19.9081	30.0392	34.0334	42.1019	35.991	50.1503	37.7018	45.2719	91.0296	84.9033	6	5
GRMZM2G128146_T01	GRMZM2G128146	alcohol dehydrogenase	MaizeGDB	primary metabolism; carbon metabolism	5.70043	7.32946	4.65926	4.50317	6.17693	5.1552	5.69637	2.39915	4.74545	4.12456	3.25504	4.01368	4.05385	2.83199	3.23107	12	3
GRMZM2G118183_T01	GRMZM2G118183	alcohol dehydrogenase (NAD)	maizeGDB	primary metabolism; carbon metabolism	0.413285	0.144622	0.0230452	0.319659	0.138136	0.0811533	0.455691	3.81936	0.921543	1.03401	19.5538	1.64578	0.617383	39.4777	10.664	1	8
GRMZM2G152258_T01	GRMZM2G152258	alcohol dehydrogenase (NAD)	MaizeGDB	primary metabolism; carbon metabolism	2.64984	1.97883	2.9421	2.62693	1.46144	1.81026	5.69001	5.84069	7.99221	4.97329	4.96281	8.36982	9.63862	19.4122	17.6063	12	3
GRMZM2G135277_T01	GRMZM2G135277	alcohol dehydrogenase (NAD)	maizeGDB	primary metabolism; carbon metabolism	57.6819	36.0948	62.2625	60.0358	27.9357	50.6415	55.6402	37.5413	58.851	51.1057	16.1707	46.3392	51.8297	10.5428	22.1783	7	4
GRMZM2G445384_T01	GRMZM2G445384	alcohol dehydrogenase (NAD)	MaizeGDB	primary metabolism; carbon metabolism	20.6165	5.48568	14.694	16.1244	3.66511	11.3583	12.2433	3.71959	15.4916	8.74528	2.70437	11.4194	7.85267	4.46079	7.75602	2	2
GRMZM2G098346_T01	GRMZM2G098346	alcohol dehydrogenase2 (adh2)	CoGe	primary metabolism; carbon metabolism	137.45	128.501	139.974	130.769	100.583	121.272	144.021	146.767	158.142	124.488	147.775	219.762	195.31	133.562	186.901	8	6
GRMZM2G071021_T01	GRMZM2G071021	aldehyde dehydrogenase	MapMan	primary metabolism; carbon metabolism	60.9016	25.4785	66.0269	55.0536	28.2071	33.2899	57.4795	34.5301	63.8976	50.4583	36.6204	78.2805	88.5917	40.489	60.1612	7	5
GRMZM2G315401_T01	GRMZM2G315401	aldose 1-epimerase	MaizeGDB	primary metabolism; carbon metabolism	3.24223	2.52098	4.1189	1.88194	1.96428	2.83614	6.14841	8.30123	8.91674	6.7702	7.97685	10.9233	9.93331	11.6987	25.2308	12	2
GRMZM2G127147_T03	GRMZM2G127147	alkaline alpha galactosidase 2	MaizeSeqence	primary metabolism; carbon metabolism	2.49538	1.23102	2.38082	2.81598	1.08658	3.37715	0.946969	2.81018	0.970866	2.18318	1.92603	1.74766	0.908164	6.61725	2.5517	2	7
GRMZM2G313101_T01	GRMZM2G313101	allyl alcohol dehydrogenase-like protein	MaizeSeqence	primary metabolism; carbon metabolism	72.6597	44.8972	66.1093	87.1926	49.6542	54.5053	61.2932	23.5748	64.0183	47.975	24.1265	66.3299	58.2997	24.1013	44.6693	7	4
TCONS_00122928	GRMZM2G313101	allyl alcohol dehydrogenase-like protein	MaizeSeqence	primary metabolism; carbon metabolism	27.2494	11.3758	29.2445	22.6692	8.4107	31.7867	78.5369	23.2081	71.5628	64.7656	22.3005	106.567	81.1033	21.0877	58.8606	10	5
GRMZM2G118462_T01	GRMZM2G118462	alpha,alpha-trehalose-phosphate synthase (UDP-forming)	MaizeGDB	primary metabolism; carbon metabolism	13.1766	18.8102	14.3818	11.8073	16.0953	14.7873	9.10394	16.0967	9.56291	10.9582	20.9315	10.9957	9.94216	29.1838	13.1737	7	2
GRMZM2G081502_T01	GRMZM2G081502	alpha-amylase	MaizeGDB	primary metabolism; carbon metabolism	0.848317	0.464285	1.26737	1.66196	0.980854	1.36487	1.49482	2.11285	2.78767	1.76664	1.25458	1.84208	1.86462	3.82405	5.98363	2	9
GRMZM2G138468_T01	GRMZM2G138468	alpha-amylase	MaizeSeqence	primary metabolism; carbon metabolism	0.0750267	0.125674	0.210502	0.468819	0.151825	0.111597	0.0432354	7.1902	1.83559	0.157332	4.41035	1.34031	0.0383675	3.68118	5.3326	1	8
GRMZM2G070172_T01	GRMZM2G070172	alpha-amylase	MaizeGDB	primary metabolism; carbon metabolism	0.888239	1.1276	0.957468	0.699619	0.148099	1.06034	0.0939783	5.65918	2.73688	1.19106	9.25768	2.5266	0.302591	15.8207	23.2849	1	9
GRMZM2G095126_T03	GRMZM2G095126	alpha-galactosidase	MaizeSeqence	primary metabolism; carbon metabolism	1.281	0.357924	2.00335	2.69369	0.642223	3.99933	3.03924	10.8309	6.74432	5.02952	6.35932	10.2687	6.51811	18.0691	16.3053	1	3
GRMZM2G428518_T01	GRMZM2G428518	alpha-galactosidase	MapMan	primary metabolism; carbon metabolism	152.513	96.9256	139.017	178.054	101.858	156.973	142.927	73.4448	103.137	147.759	74.4584	137.632	170.327	62.0985	97.4712	8	4
GRMZM2G009282_T01	GRMZM2G009282	alpha-glucosidase	MaizeGDB	primary metabolism; carbon metabolism	4.22069	2.03251	4.54605	5.43626	2.68022	4.34944	4.59799	12.6732	5.78166	4.80345	5.10477	6.49126	5.85599	7.93812	7.28672	12	3
GRMZM2G066820_T01	GRMZM2G066820	arabinose-proton symporter	MaizeSeqence	primary metabolism; carbon metabolism	4.61574	5.37273	4.14737	4.86851	5.28805	3.96478	3.55372	5.47734	4.01696	3.61324	6.39544	4.27279	3.46694	10.9438	7.38699	12	3
GRMZM2G107082_T01	GRMZM2G107082	ATP citrate synthase	MaizeGDB	primary metabolism; carbon metabolism	47.7872	40.5884	49.1997	32.6057	41.1293	33.33	45.1669	72.6188	46.8709	50.6288	68.5647	58.4415	53.6491	123.623	104.463	8	5
GRMZM2G082034_T01	GRMZM2G082034	beta-amylase	MaizeSeqence	primary metabolism; carbon metabolism	0.999407	2.05647	4.2021	0.59867	0.299304	0.448408	1.64908	4.26697	3.83652	2.29845	1.47452	2.64297	1.48811	12.3691	6.49764	2	9
GRMZM2G035749_T01	GRMZM2G035749	beta-amylase	maizeGDB	primary metabolism; carbon metabolism	4.81129	2.36653	4.84118	3.3956	1.41797	2.77712	1.28798	3.31447	1.82643	1.52626	1.26299	2.01304	1.22214	4.60022	2.4405	2	7
GRMZM2G115451_T02	GRMZM2G115451	beta-fructofuranosidase	MaizeGDB	primary metabolism; carbon metabolism	1.21303	0.800683	1.34633	1.2563	1.36973	0.818788	0.984686	4.17897	1.4859	1.4382	1.54078	2.42863	1.37857	2.51291	3.38151	2	9
GRMZM2G019974_T01	GRMZM2G019974	carbohydrate transporter/ sugar porter	MaizeSeqence	primary metabolism; carbon metabolism	0.545932	0.250989	0.2123	0.0883119	0.161526	0.179453	0.190404	2.54137	1.49266	0.665057	2.68294	0.888221	0.420273	7.96253	4.40534	1	8
GRMZM2G063824_T01	GRMZM2G063824	carbohydrate transporter/ sugar porter	MaizeSeqence	primary metabolism; carbon metabolism	0.846232	0.975058	1.09339	2.52958	0.494386	0.876585	1.07593	0.991465	1.01211	1.79465	1.11074	1.97351	1.98255	1.82978	1.49733	3	7
GRMZM2G009223_T01	GRMZM2G009223	carbon concentrating related gene	MapMan	primary metabolism; carbon metabolism	42.7157	33.7423	47.1151	33.4119	21.5199	25.1983	37.3773	31.9525	38.9996	33.4818	49.2153	48.5979	44.96	105.098	65.9284	6	5
GRMZM2G069542_T01	GRMZM2G069542	carbon concentrating related gene	MapMan	primary metabolism; carbon metabolism	37.9518	29.233	46.1701	46.3506	51.9316	52.2031	71.6075	90.1518	73.3312	75.3737	103.631	96.4274	79.8754	164.727	122.303	8	4
GRMZM2G097457_T02	GRMZM2G097457	carbon concentrating related gene	MapMan	primary metabolism; carbon metabolism	1403.04	1308.06	1552.65	1600.88	1391.58	1628.13	1707.91	1745.29	1449.42	1923.93	1358.69	1772.95	1945.47	799.588	1053.85	9	6
GRMZM2G113191_T01	GRMZM2G113191	carbonic anhydrase	MaizeSeqence	primary metabolism; carbon metabolism	0.484909	0.192763	0.413342	0.50978	0.665351	0.921932	0.603086	9.69372	2.9783	1.64523	4.95729	5.29728	1.8427	15.1994	11.3081	1	9
GRMZM2G087259_T02	GRMZM2G087259	carbonic anhydrase	MaizeSeqence	primary metabolism; carbon metabolism	1.26728	1.16449	1.14228	2.46062	1.46252	1.91812	1.94923	11.1069	2.24999	3.33142	11.642	9.80603	3.98184	25.9519	19.1907	11	9
GRMZM2G414528_T03	GRMZM2G414528	carbonic anhydrases	MapMan	primary metabolism; carbon metabolism	0.850594	1.20754	0.527118	0.00407896	0.295187	0.375671	0.608533	0.601695	1.13999	0.921933	0.668211	0.917146	1.2364	3.42512	1.16691	3	10
GRMZM2G139300_T01	GRMZM2G139300	cell wall invertase1 (incw1)	CoGe	primary metabolism; carbon metabolism	42.7362	26.3118	36.2617	39.5337	19.3664	28.0958	23.5066	72.7935	41.5349	29.1927	65.7101	48.5255	33.1943	202.347	154.006	6	5
GRMZM2G100452_T01	GRMZM2G100452	CHO metabolism gene	MapMan	primary metabolism; carbon metabolism	0.155522	0.113819	0.144146	0.271826	0.211157	0.477351	0.409252	2.30213	0.999288	0.635839	2.18235	2.92119	0.666747	5.26079	6.56851	1	8
GRMZM2G003354_T02	GRMZM2G003354	CHO metabolism gene	MapMan	primary metabolism; carbon metabolism	17.6336	13.0428	18.8895	17.7828	15.0126	13.9811	17.1864	16.955	19.3597	17.2722	15.0965	19.414	23.2072	9.46891	14.4944	10	2
GRMZM2G574782_T01	GRMZM2G574782	CHO metabolism gene	MapMan	primary metabolism; carbon metabolism	41.305	51.4769	37.2159	31.0716	57.1197	45.0509	38.6506	33.2817	37.2152	30.7367	40.3471	29.4634	26.8014	37.7736	31.5371	7	5
GRMZM2G174481_T01	GRMZM2G174481	CHO metabolism gene	MapMan	primary metabolism; carbon metabolism	43.2427	36.1022	47.9146	47.4409	26.8456	43.2629	42.82	51.3023	58.5528	42.2211	34.9948	55.8834	53.3666	45.9312	50.3253	7	5
GRMZM2G007630_T01	GRMZM2G007630	CHO metabolism gene	MapMan	primary metabolism; carbon metabolism	8.01591	6.33665	8.45994	12.8181	5.74658	7.70122	14.8343	15.4421	17.6232	15.0337	12.1156	16.1498	19.2302	13.7152	19.0351	10	2
GRMZM2G001363_T01	GRMZM2G001363	CHO metabolism gene	MapMan	primary metabolism; carbon metabolism	3.84821	2.65208	3.20736	2.36129	0.87849	2.11256	2.67325	1.46818	4.03751	1.93372	1.15169	3.00699	2.63776	2.0754	2.24525	3	7
GRMZM2G125233_T01	GRMZM2G125233	CHO metabolism gene	MapMan	primary metabolism; carbon metabolism	5.93551	3.56478	5.00077	6.94824	2.34836	6.6058	5.73929	5.89302	5.45949	5.60202	4.35909	5.31867	5.66087	2.1272	4.71274	2	3
GRMZM2G015132_T01	GRMZM2G015132	dihydrolipoamide S-acetyltransferase	MaizeSeqence	primary metabolism; carbon metabolism	8.36773	10.8245	7.58932	7.52405	14.4095	10.2089	10.1967	15.1285	10.3397	10.3539	20.6623	10.913	9.27999	23.924	17.7898	7	2
GRMZM2G141399_T01	GRMZM2G141399	dull endosperm1 (du1)	CoGe	primary metabolism; carbon metabolism	18.4163	27.1997	16.517	13.2885	26.1947	20.6744	10.0699	8.66565	8.28916	12.4211	12.331	6.89634	8.17345	5.73214	6.5479	10	3
GRMZM2G086845_T01	GRMZM2G086845	fructokinase-1 (EC 2.7.1.4)(ZmFRK1)	MaizeSeqence	primary metabolism; carbon metabolism	29.5651	23.0561	31.3224	20.5329	19.0424	22.1442	26.3546	48.3291	31.0039	27.9086	33.7829	39.5045	30.2846	68.5312	71.365	6	5
GRMZM2G010823_T01	GRMZM2G010823	fumarate hydratase	MaizeGDB	primary metabolism; carbon metabolism	5.95618	7.29528	6.37026	6.00952	10.8166	8.14014	7.33228	8.47858	7.97641	7.04503	12.2561	8.00152	7.32266	18.5137	13.5769	10	3
GRMZM2G165919_T01	GRMZM2G165919	galactinol synthase 1	MaizeSeqence	primary metabolism; carbon metabolism	0.0807629	0.20992	0.179561	0.0883377	0.094551	0.0686889	0.406401	0.577512	0.742765	0.322314	0.300282	0.543645	0.322405	1.17902	0.886762	4	10
GRMZM2G120962_T01	GRMZM2G120962	gluco-, galacto- and mannosidase	MapMan	primary metabolism; carbon metabolism	0.0254962	0.0495207	0.00952337	0.0203336	0.0266852	0.0250681	0	2.77376	0.255026	0.0166827	0.121852	0.066352	0.0667673	12.2134	4.87674	4	10
GRMZM5G810727_T02	GRMZM5G810727	gluco-, galacto- and mannosidase	MapMan	primary metabolism; carbon metabolism	27.582	19.4613	26.525	35.0718	23.6189	32.6208	24.1384	21.6908	20.8762	22.4379	10.3254	18.7489	24.7979	7.51546	11.1316	10	2
GRMZM2G173192_T01	GRMZM2G173192	glycerol-3-phosphate dehydrogenase (NAD(+))	maizeGDB	primary metabolism; carbon metabolism	0.0901311	0.011225	0.0687607	0.114464	0.0609515	0.201488	0.139223	2.59963	0.940037	0.266417	2.27692	4.5346	0.628966	11.6474	7.91869	1	8
GRMZM2G015844_T01	GRMZM2G015844	H(+)-transporting two-sector ATPase	maizeGDB	primary metabolism; carbon metabolism	1.86821	1.48735	1.67702	2.05322	0.998253	1.84403	2.25934	5.27883	2.84069	2.75383	9.91361	5.24086	2.89104	25.7062	11.4994	11	9
GRMZM2G070360_T01	GRMZM2G070360	H(+)-transporting two-sector ATPase	MaizeGDB	primary metabolism; carbon metabolism	44.338	77.9133	42.3469	37.4143	65.4741	50.9197	33.0918	30.3203	30.553	30.4486	39.962	30.0696	35.1218	38.9014	39.8537	8	5
GRMZM2G404965_T01	GRMZM2G404965	hexose carrier protein HEX6	MaizeSeqence	primary metabolism; carbon metabolism	0.0625234	0.0619172	0.103522	0.42971	0.431624	0.40207	0.505964	3.08514	1.46286	0.389825	1.96408	3.31685	1.61319	12.1413	8.07283	1	8
GRMZM2G032619_T01	GRMZM2G032619	inorganic diphosphatase	maizeGDB	primary metabolism; carbon metabolism	0.828744	0.750914	1.41754	1.64285	0.86429	0.957969	1.6725	2.51605	3.18082	1.72919	3.47189	2.65613	2.5351	8.85697	5.83127	2	9
GRMZM2G026470_T01	GRMZM2G026470	inorganic diphosphatase	MaizeGDB	primary metabolism; carbon metabolism	30.8047	35.4158	40.36	28.1565	21.9814	22.1567	38.8341	71.2334	50.5218	44.3699	44.695	58.6894	69.0685	52.0228	59.3221	7	5
GRMZM2G126900_T02	GRMZM2G126900	inositol oxygenase	MaizeGDB	primary metabolism; carbon metabolism	48.7614	43.8566	47.8524	41.7506	38.5218	42.6691	28.1042	76.0856	40.5227	37.0043	36.8178	37.1216	38.8116	96.1511	61.4555	8	5
GRMZM2G029731_T01	GRMZM2G029731	inositol phosphatase	MapMan	primary metabolism; carbon metabolism	6.97085	6.24859	5.83168	4.4819	8.55263	5.51309	5.36324	4.12337	4.49372	4.28071	4.31167	4.14039	3.9638	3.81549	4.05502	12	3
GRMZM2G004528_T03	GRMZM2G004528	InsP Synthase	MapMan	primary metabolism; carbon metabolism	379.245	208.079	436.232	354.752	285.797	326.303	534.869	329.417	546.168	499.376	364.666	671.565	613.698	226.043	406.647	9	6
GRMZM2G170842_T01	GRMZM2G170842	invertase	MapMan	primary metabolism; carbon metabolism	3.24387	2.6012	4.37859	3.74807	3.81707	3.74905	3.67363	5.85193	3.83122	3.54294	4.75981	5.04624	4.16835	9.71548	7.9815	12	3
GRMZM2G118737_T01	GRMZM2G118737	invertase	MapMan	primary metabolism; carbon metabolism	8.42576	8.06761	8.55244	7.78129	8.06471	8.82936	6.64143	12.274	9.13503	7.65494	10.5601	8.67443	7.47045	14.8872	10.314	10	2
GRMZM2G119941_T01	GRMZM2G119941	invertase	MapMan	primary metabolism; carbon metabolism	0.863769	0.703121	0.862092	1.41798	0.430952	1.39033	0.905243	0.984033	0.815044	0.717464	0.383851	0.733486	0.926448	0.466653	0.734444	3	11
GRMZM2G394450_T01	GRMZM2G394450	invertase1 (ivr1)	CoGe	primary metabolism; carbon metabolism	0.221559	0.159488	0.291201	0.391817	0.251629	0.301247	0.20229	1.49114	0.521511	0.524108	1.2846	1.46194	0.524785	9.03429	4.82481	2	7
GRMZM2G089836_T01	GRMZM2G089836	invertase2 (ivr2)	CoGe	primary metabolism; carbon metabolism	0.674263	0.404279	0.616198	0.571575	0.264804	0.554617	1.7041	2.19846	1.59811	1.83604	1.42921	1.77491	1.3263	4.38303	1.69642	2	7
GRMZM2G025366_T01	GRMZM2G025366	isocitrate dehydrogenase (NAD(+))	MaizeGDB	primary metabolism; carbon metabolism	2.52345	1.69605	3.12444	2.77784	3.11668	2.05845	4.51222	5.52069	5.67701	3.38909	5.95438	5.94077	5.46258	15.5541	10.0418	12	3
GRMZM2G082581_T01	GRMZM2G082581	isocitrate dehydrogenase (NADP(+))	MaizeGDB	primary metabolism; carbon metabolism	17.4999	33.6107	16.6696	16.4063	34.0377	27.7845	18.8291	22.1847	19.7232	19.2958	25.6146	17.7383	18.6468	17.7626	17.8032	7	2
GRMZM2G155242_T01	GRMZM2G155242	low phytic acid1 (lpa1)	CoGe	primary metabolism; carbon metabolism	154.043	75.3106	164.033	60.7953	38.0695	55.2395	152.829	84.4421	131.221	128.063	74.7952	139.259	138.534	37.4566	71.0581	8	4
GRMZM2G415359_T02	GRMZM2G415359	malate dehydrogenase, cytoplasmic (EC 1.1.1.37)	MaizeSeqence	primary metabolism; carbon metabolism	84.8696	91.3414	89.7713	65.183	81.1455	68.0885	91.4918	156.523	107.7	91.357	119.062	110.106	98.143	138.312	145.227	9	4
GRMZM2G102183_T02	GRMZM2G102183	malate synthase	MapMan	primary metabolism; carbon metabolism	103.762	71.7919	102.797	88.4515	42.4011	66.7124	97.1836	120.019	114.926	88.9924	75.0435	122.5	105.159	134.282	160.045	8	4
GRMZM2G542227_T01	GRMZM2G542227	mannose-6-phosphate isomerase	MaizeGDB	primary metabolism; carbon metabolism	0.220495	0.254345	0.343637	0.120886	0.138289	0.378697	0.267178	0.489709	0.49211	0.27691	0.237968	0.456605	0.365798	1.32661	1.68917	4	10
GRMZM2G164676_T02	GRMZM2G164676	mannosidase	MapMan	primary metabolism; carbon metabolism	1.43643	2.39674	1.15233	1.10486	2.04892	1.2994	1.4585	1.23008	1.45864	1.58572	1.32888	1.45008	1.9024	0.667665	1.67718	3	7
GRMZM2G044092_T01	GRMZM2G044092	mannosidase	MapMan	primary metabolism; carbon metabolism	8.72697	12.6889	8.73288	8.57857	16.2031	12.7892	8.84972	7.40068	8.64107	7.79211	8.91089	6.92693	9.03808	5.5933	7.14813	10	3
GRMZM2G118800_T01	GRMZM2G118800	methylmalonate-semialdehyde dehydrogenase (acylating)	maizeGDB	primary metabolism; carbon metabolism	10.7958	7.74168	10.57	13.2003	10.6018	10.5741	11.2357	48.7826	23.7421	18.8783	48.3365	38.1578	25.9236	148.838	73.4152	6	2
GRMZM2G119689_T01	GRMZM2G119689	miniature seed1	MaizeSeqence	primary metabolism; carbon metabolism	38.532	28.8407	55.0383	35.608	17.4953	26.9436	48.2072	19.7244	42.4609	72.5179	13.5091	51.1071	58.7088	15.1599	40.705	10	5
GRMZM2G479423_T03	GRMZM2G479423	minor CHO metabolism gene	MapMan	primary metabolism; carbon metabolism	53.1693	60.2441	60.7573	25.7299	39.0925	30.4559	35.8134	60.5865	46.6515	33.9688	97.5015	39.2863	34.6027	120.993	58.8263	8	5
GRMZM2G134708_T01	GRMZM2G134708	monodehydroascorbate reductase (NADH)	maizeGDB	primary metabolism; carbon metabolism	23.0119	20.203	24.0735	20.7718	19.1071	26.3849	28.3049	61.178	37.4888	25.2981	175.329	49.7841	29.9028	300.764	123.555	6	5
GRMZM2G135739_T01	GRMZM2G135739	monosaccharide transporter1	MaizeSeqence	primary metabolism; carbon metabolism	1.29496	1.75789	1.38271	1.04928	1.61247	1.24234	1.77701	7.74803	2.59628	2.26262	4.01656	4.35873	3.04302	11.1772	8.60283	12	9
GRMZM2G415579_T01	GRMZM2G415579	NAD(P)H-dependent oxidoreductase	MaizeSeqence	primary metabolism; carbon metabolism	8.77637	4.96042	7.17333	10.0274	4.26538	8.42041	8.865	8.53418	10.8435	7.6698	8.74173	13.6681	10.2377	25.3629	23.3648	11	2
GRMZM2G048430_T01	GRMZM2G048430	nvertase/pectin methylesterase inhibitor family protein	MapMan	primary metabolism; carbon metabolism	18.7183	12.7527	17.2961	18.089	8.25525	13.0763	16.6589	14.3378	20.2642	14.2312	11.3596	14.5508	15.5376	11.5031	12.3982	10	2
GRMZM5G888934_T02	GRMZM5G888934	nvertase/pectin methylesterase inhibitor family protein	MapMan	primary metabolism; carbon metabolism	3.74411	2.49239	2.47358	4.00772	1.37354	4.40208	4.97922	2.20706	4.99655	5.06313	2.72699	5.47411	3.3862	2.18345	4.09534	3	3
GRMZM2G008226_T01	GRMZM2G008226	potential TPS/TPP	MapMan	primary metabolism; carbon metabolism	6.2053	8.51348	6.69908	5.92253	11.4162	7.71337	3.02254	4.34245	4.78358	4.50926	6.76427	3.17598	3.02882	2.15053	3.48627	10	3
GRMZM2G041356_T01	GRMZM2G041356	protein-synthesizing GTPase	MaizeGDB	primary metabolism; carbon metabolism	8.0343	4.47491	8.08054	5.57352	4.11961	7.33488	7.8763	23.3294	12.7748	8.12714	6.64145	13.6403	12.5354	20.0085	23.7129	10	2
GRMZM2G085577_T01	GRMZM2G085577	pullulanase	MaizeGDB	primary metabolism; carbon metabolism	30.0519	33.1228	33.2428	22.0161	49.6604	32.4046	31.8383	39.3999	34.1559	34.36	38.5623	29.6999	33.9432	43.4279	35.0792	7	5
GRMZM2G450163_T01	GRMZM2G450163	pyrophosphate-fructose-6-P phosphotransferase	MapMan	primary metabolism; carbon metabolism	58.1547	63.4258	58.5092	57.1712	105.205	77.1033	60.9449	65.4744	53.4813	70.4191	60.0482	56.576	60.8155	53.5219	64.1084	8	4
GRMZM2G059151_T01	GRMZM2G059151	pyrophosphate-fructose-6-P phosphotransferase	MapMan	primary metabolism; carbon metabolism	36.5601	47.4885	37.2632	37.2857	67.6798	52.4768	44.1126	36.0293	32.8311	39.2552	41.5965	34.7566	37.1731	32.0291	42.1167	7	5
GRMZM2G340656_T04	GRMZM2G340656	raffinose synthase	MapMan	primary metabolism; carbon metabolism	158.851	64.2941	111.06	161.854	82.4776	138.418	104.567	57.4863	46.9542	60.9225	111.411	84.4034	58.6478	252.311	138.474	8	4
GRMZM2G037265_T04	GRMZM2G037265	raffinose synthase	MapMan	primary metabolism; carbon metabolism	3.74209	1.51666	2.04457	1.58039	1.38449	2.37685	0.693506	0.776532	0.735216	0.726589	0.337161	0.946911	0.843937	2.25089	0.674664	3	7
GRMZM5G891282_T01	GRMZM5G891282	ribose 5-phosphate isomerase	MapMan	primary metabolism; carbon metabolism	10.4192	9.09916	15.3397	18.0632	9.05769	20.6922	25.3058	20.3802	28.5517	25.1029	16.0807	33.3797	28.1934	19.6793	27.8254	10	2
GRMZM2G104070_T03	GRMZM2G104070	ribose 5-phosphate isomerase	MapMan	primary metabolism; carbon metabolism	15.206	11.2098	15.7649	22.5092	11.2728	20.0047	16.0557	13.7822	18.1431	16.573	12.4603	19.1008	19.7917	13.091	22.005	10	2
GRMZM2G035599_T01	GRMZM2G035599	ribose-5-phosphate isomerase	MaizeSeqence	primary metabolism; carbon metabolism	0.639064	0.636915	1.21784	0.387986	0.224482	0.151932	0.538118	1.32196	1.12719	0.692068	0.952442	2.11376	1.01144	5.29649	3.44029	4	9
GRMZM2G150906_T01	GRMZM2G150906	stachyose synthase	MaizeSeqence	primary metabolism; carbon metabolism	21.8875	12.972	25.3559	25.3012	12.5103	23.8672	37.4152	30.4461	42.8008	33.825	17.9452	42.5464	49.5401	13.7635	24.4489	10	5
GRMZM2G088753_T01	GRMZM2G088753	starch branching enzyme1	MaizeSeqence	primary metabolism; carbon metabolism	53.6181	53.8809	60.3627	36.9814	75.2797	52.9643	70.4345	49.5895	59.2993	69.8226	64.5507	59.6665	76.2014	35.7963	44.0429	8	4
GRMZM2G005298_T01	GRMZM2G005298	starch branching gene	MapMan	primary metabolism; carbon metabolism	0.641896	0.675799	0.489183	0.601713	1.31159	0.960454	0.445076	0.406746	0.359144	0.47888	0.665444	0.312224	0.290782	0.242885	0.253923	3	11
GRMZM2G007939_T01	GRMZM2G007939	starch cleavage gene	MapMan	primary metabolism; carbon metabolism	13.2868	10.5112	19.3987	21.663	8.93516	14.8077	18.82	12.6011	24.0101	23.9091	7.70275	30.2686	24.0493	12.9559	18.6151	10	2
GRMZM2G450125_T01	GRMZM2G450125	starch cleavage gene	MapMan	primary metabolism; carbon metabolism	19.0558	10.7854	13.5983	12.2353	2.32579	6.61546	16.9502	13.8369	18.6056	18.1007	10.4113	21.7141	24.4758	20.5179	39.8795	11	2
GRMZM2G161534_T01	GRMZM2G161534	starch degradation enzyme	MapMan	primary metabolism; carbon metabolism	16.3425	23.5954	15.0213	11.8569	18.2094	14.6456	10.7608	5.84704	7.38788	8.57245	8.19693	7.35536	9.8261	5.64259	6.48662	10	3
GRMZM2G410704_T01	GRMZM2G410704	sucrose degradation gene	MapMan	primary metabolism; carbon metabolism	1.12871	0.48829	0.764257	0.529947	0.153716	0.878307	0.728158	1.44696	1.37815	0.686858	1.01353	1.26412	0.61908	1.80767	0.880598	4	7
GRMZM2G318780_T02	GRMZM2G318780	sucrose degradation gene	MapMan	primary metabolism; carbon metabolism	46.3435	63.2509	52.1652	38.535	41.7122	46.7071	54.3589	44.5975	49.4936	60.987	52.5781	48.1055	61.5935	35.581	42.8847	7	4
GRMZM2G462613_T01	GRMZM2G462613	sucrose synthesis gene	MapMan	primary metabolism; carbon metabolism	2.2998	3.14384	2.83744	2.5519	6.47668	3.73867	2.02691	1.11856	1.91727	2.18279	2.94914	1.5604	1.95388	1.32262	1.6029	3	7
GRMZM2G034302_T01	GRMZM2G034302	sucrose transporter	MapMan	primary metabolism; carbon metabolism	5.34886	2.53876	7.4381	4.61779	1.7571	3.37941	4.85357	3.85452	5.81744	5.56255	1.50138	4.40754	6.67614	5.60622	7.45215	2	3
GRMZM2G097641_T01	GRMZM2G097641	sucrose-phosphatase 2 (ZmSPP2)(EC 3.1.3.24)	MaizeSeqence	primary metabolism; carbon metabolism	0.530768	0.390888	0.699418	0.709262	0.476558	0.47965	0.152193	2.87344	0.777683	0.384339	1.13266	2.09621	0.195835	15.2082	6.997	2	9
GRMZM5G875238_T01	GRMZM5G875238	sucrose-phosphate synthase (EC 2.4.1.14)(UDP-glucose-fructose-phosphate glucosyltransferase)	MaizeSeqence	primary metabolism; carbon metabolism	10.2386	5.74214	11.8906	11.6048	6.65026	8.1315	15.151	11.6602	19.5491	18.6553	8.35709	26.9865	23.5679	11.3338	14.9041	12	2
GRMZM5G801949_T02	GRMZM5G801949	sugar carrier protein C	MaizeSeqence	primary metabolism; carbon metabolism	3.19562	4.54181	7.45301	4.47521	2.40919	3.00141	2.22414	27.0804	9.21503	6.93313	11.3179	14.0979	6.97878	14.2356	15.8855	11	3
GRMZM2G160614_T01	GRMZM2G160614	sugar transport protein 14	MaizeSeqence	primary metabolism; carbon metabolism	0.0721548	0.0390462	0.10935	0.0439486	0.0083252	0.103132	0.109737	1.00685	0.0893259	0.132926	0.920454	0.320244	0.210781	1.60828	0.731949	4	10
GRMZM2G060183_T01_ext	GRMZM2G060183	sugar transporter	MapMan	primary metabolism; carbon metabolism	6.20658	3.52811	7.0118	9.06132	4.20888	6.30265	8.36946	12.5662	10.1183	10.2186	9.12843	13.3984	9.83952	23.953	19.8539	11	2
GRMZM2G418343_T01	GRMZM2G418343	sugar transporter	MapMan	primary metabolism; carbon metabolism	262.609	184.851	272.187	403.116	199.746	389.548	363.741	275.808	320.292	287.766	82.6709	224.69	291.224	42.332	82.4774	8	6
GRMZM2G004694_T01	GRMZM2G004694	sugar transporter	MapMan	primary metabolism; carbon metabolism	0.175413	0.344737	0.332764	0.142155	0.0562667	0.151546	0.246465	2.03139	0.965859	0.299541	0.697868	0.863704	0.705429	5.41855	1.74345	1	10
GRMZM5G811095_T02	GRMZM5G811095	sugar transporter	MapMan	primary metabolism; carbon metabolism	4.438	3.12187	4.60611	7.61125	4.48964	6.37876	5.71764	5.66106	5.38817	6.01412	6.65213	7.05369	6.009	10.8441	7.59927	12	3
GRMZM2G064437_T01	GRMZM2G064437	sugar transporter	MapMan	primary metabolism; carbon metabolism	4.08434	2.22264	5.27622	10.9098	3.77372	8.3165	8.219	4.99115	14.4901	8.10254	4.11635	22.9032	19.1492	8.31174	13.6231	12	2
GRMZM2G089493_T01	GRMZM2G089493	sugar transporter	MapMan	primary metabolism; carbon metabolism	49.4275	34.5588	37.4452	43.0263	23.8171	50.2102	47.5885	91.223	46.5925	26.6444	19.9944	30.006	50.3054	18.795	36.119	7	5
GRMZM2G012923_T01	GRMZM2G012923	sugar transporter	MapMan	primary metabolism; carbon metabolism	0.574556	0.42561	0.819228	0.741397	0.982292	0.577973	0.567716	0.357432	0.415725	0.52825	0.337177	0.549476	0.81281	0.222991	0.505398	5	11
GRMZM2G115049_T01	GRMZM2G115049	sugar transporter	MapMan	primary metabolism; carbon metabolism	29.8795	40.7885	30.8357	41.2577	53.6833	55.5564	33.6437	57.6137	35.4477	36.2348	171.292	33.8602	30.0715	92.794	58.6862	8	5
GRMZM2G062156_T02	GRMZM2G062156	sugar transporter	MapMan	primary metabolism; carbon metabolism	4.25732	3.24659	5.10763	4.55361	2.17105	3.16006	5.15153	4.95321	4.74414	4.52811	3.30233	4.31272	5.52896	4.02934	7.53237	2	3
GRMZM2G442523_T02	GRMZM2G442523	sugar transporter	MapMan	primary metabolism; carbon metabolism	16.3796	9.13437	16.8699	19.4207	8.50562	13.618	13.8403	14.3157	14.4203	11.697	12.3419	19.2542	15.2996	13.4383	15.068	10	2
GRMZM2G301885_T03	GRMZM2G301885	sugar transporter	MapMan	primary metabolism; carbon metabolism	7.48348	6.49502	7.26338	7.63834	2.68381	3.2205	10.2782	7.23483	7.61748	8.79272	3.53032	10.4367	9.2864	4.62942	5.52542	12	3
GRMZM5G843141_T01	GRMZM5G843141	sugar transporter	MapMan	primary metabolism; carbon metabolism	2.75482	1.32709	1.54977	3.25362	0.92605	1.58384	1.71641	2.07799	1.76348	1.74321	1.02312	1.33975	1.53765	1.79353	1.56832	3	7
GRMZM2G080354_T01	GRMZM2G080354	TPP	MapMan	primary metabolism; carbon metabolism	0.543452	0.602951	0.670189	1.48254	0.481784	1.19357	0.770543	0.432674	0.828535	0.688328	0.377885	0.600947	0.72921	0.443858	0.494665	3	11
GRMZM2G527891_T01	GRMZM2G527891	TPS	MapMan	primary metabolism; carbon metabolism	1.37249	2.40387	3.02594	2.7322	4.29692	2.04871	0.839413	2.72768	3.15344	2.46712	4.26765	2.59669	2.21663	7.47021	4.69719	2	9
GRMZM2G026889_T01	GRMZM2G026889	transferase, transferring glycosyl groups	MaizeSeqence	primary metabolism; carbon metabolism	0.406088	0.46169	0.465172	0.146052	0.5181	0.557623	1.3509	7.43636	1.81436	1.15082	5.09062	4.58056	1.06597	10.3556	10.2659	1	8
GRMZM2G138589_T01	GRMZM2G138589	transporter	MapMan	primary metabolism; carbon metabolism	10.3387	6.84504	11.8589	16.2786	5.52728	11.0301	4.68112	0.610118	1.95998	1.46937	0.000514888	2.87581	4.01722	0.000572239	2.80114	5	3
GRMZM2G122231_T01	GRMZM2G122231	trehalose-6-phosphate synthase	MaizeGDB	primary metabolism; carbon metabolism	22.7521	26.9369	30.191	21.9689	14.1468	18.1747	11.217	24.5301	15.7703	15.0435	17.1402	17.9851	14.7267	34.5186	28.7083	10	2
GRMZM2G066067_T01	GRMZM2G066067	UDP glucosyl and glucoronyl transferase	MapMan	primary metabolism; carbon metabolism	1.28735	1.05545	1.57907	1.39434	0.619123	1.18318	1.38278	9.5929	4.14111	2.20263	6.0184	5.7923	2.74643	15.1019	16.8862	1	9
GRMZM2G099740_T01	GRMZM2G099740	UDP glucosyl and glucoronyl transferase	MapMan	primary metabolism; carbon metabolism	0.898577	0.715963	1.46791	1.31932	0.488661	1.48441	0.747094	2.27977	1.73305	1.0573	2.20596	2.12294	1.45218	7.70495	5.13254	2	9
GRMZM2G344993_T01	GRMZM2G344993	UDP glucosyl and glucoronyl transferase	MapMan	primary metabolism; carbon metabolism	11.1055	6.81623	12.6981	14.2153	6.84679	12.1262	14.361	21.2472	17.539	14.0114	23.7724	21.5074	19.0213	52.6901	39.7056	6	2
GRMZM2G008539_T01	GRMZM2G008539	UDP glucosyl and glucoronyl transferase	MapMan	primary metabolism; carbon metabolism	4.53123	4.24378	5.9397	4.22787	2.78401	3.42016	3.37184	3.67415	4.65562	3.37105	3.35986	4.95302	4.08216	6.62339	7.90682	12	3
GRMZM2G057930_T01	GRMZM2G057930	UDP glucosyl and glucoronyl transferase	MapMan	primary metabolism; carbon metabolism	3.37367	1.35652	2.68629	3.73916	2.01701	3.39668	5.44417	3.01349	4.73206	5.5065	2.59048	3.67168	6.61692	1.31384	2.90681	3	3
GRMZM2G111428_T01	GRMZM2G111428	UDP glucosyl and glucoronyl transferase	MapMan	primary metabolism; carbon metabolism	0.636697	0.42304	0.616116	0.665443	0.404833	0.991686	1.1463	0.90711	1.06518	1.07943	2.18963	1.313	0.77252	5.20186	1.68177	2	7
GRMZM2G416045_T01	GRMZM2G416045	UDP glucosyl and glucoronyl transferase	MapMan	primary metabolism; carbon metabolism	0.286439	0.206088	0.0523394	0.192399	0.107227	0.0483861	0.243534	0.560625	0.294009	0.235076	1.55193	0.694641	0.612778	1.78732	0.729447	4	10
GRMZM2G316030_T01	GRMZM2G316030	UDP glucosyl and glucoronyl transferase	MapMan	primary metabolism; carbon metabolism	1.54434	0.743783	1.27192	1.09617	0.30952	0.656315	1.44014	1.7275	2.36353	1.55692	1.44143	1.77994	1.31173	2.9088	2.67498	2	9
GRMZM2G443785_T01	GRMZM2G443785	UDP glucosyl and glucoronyl transferase	MapMan	primary metabolism; carbon metabolism	9.07656	6.24134	9.00823	7.03939	4.18803	7.91689	8.94018	9.34587	11.5885	8.80341	7.36303	10.0334	12.2564	6.58192	12.9727	12	2
GRMZM2G383404_T01	GRMZM2G383404	UDP glucosyl and glucoronyl transferase	MapMan	primary metabolism; carbon metabolism	218.984	141.711	206.654	209.745	100.337	184.104	104.529	123.783	123.403	95.7701	79.8883	131.91	137.482	69.9927	96.6048	8	4
GRMZM2G300692_T01	GRMZM2G300692	UDP glucosyl and glucoronyl transferase	MapMan	primary metabolism; carbon metabolism	4.39025	1.98418	5.56915	5.17292	2.17808	3.98178	4.58525	2.60545	3.57379	5.12807	2.52034	3.87467	5.62924	2.86294	3.57591	2	3
GRMZM2G163519_T01	GRMZM2G163519	UDP glucosyl and glucoronyl transferase	MapMan	primary metabolism; carbon metabolism	9.87749	5.16781	11.7421	13.7787	7.37034	11.0944	16.5354	13.8623	24.7119	17.1292	11.9232	18.944	25.7657	11.7693	20.7977	10	2
GRMZM2G110816_T01	GRMZM2G110816	UDP glucosyl and glucoronyl transferase	MapMan	primary metabolism; carbon metabolism	8.02804	7.19715	13.2403	12.5326	5.98199	10.7794	14.1292	7.63143	12.5166	20.9786	6.79053	18.5099	18.7371	6.73194	12.8624	12	2
GRMZM2G171548_T01	GRMZM2G171548	UDP glucosyl and glucoronyl transferase	MapMan	primary metabolism; carbon metabolism	1.43427	0.763627	1.18612	1.35894	0.491743	1.11006	2.1625	0.947621	1.67495	1.70233	0.395926	1.33097	1.97865	0.54596	1.09479	3	7
GRMZM2G105991_T01	GRMZM2G105991	UDP glucosyl and glucoronyl transferase	MapMan	primary metabolism; carbon metabolism	0.875589	0.993532	1.51257	0.858001	0.784462	0.9875	2.58186	0.738775	1.47837	1.02001	0.444622	3.61605	2.55371	0.59259	1.00566	3	7
GRMZM2G019583_T01	GRMZM2G019583	UDP glucosyl and glucoronyl transferase	MapMan	primary metabolism; carbon metabolism	1.18296	1.01623	2.12844	0.539888	0.292843	0.382093	1.55462	0.706194	1.64327	1.92106	0.687766	1.44547	2.01354	1.35349	2.13617	3	7
GRMZM2G063042_T01	GRMZM2G063042	UDP glucosyl and glucoronyl transferase	MapMan	primary metabolism; carbon metabolism	0.744638	1.67941	1.98611	3.33406	2.16607	1.42736	3.21548	1.19373	2.84184	4.71941	1.32622	3.55727	4.73281	1.04634	3.53298	3	7
GRMZM2G395508_T01	GRMZM2G395508	UDP glucosyl and glucoronyl transferase	MapMan	primary metabolism; carbon metabolism	3.60542	2.72907	4.05723	3.07999	2.1679	2.86513	6.16565	12.0474	9.44098	6.15196	6.8663	8.87883	6.8894	7.10192	11.1024	12	3
GRMZM2G149024_T01	GRMZM2G149024	UDP glucosyl and glucoronyl transferase	MapMan	primary metabolism; carbon metabolism	0.830073	0.947174	0.504165	0.703611	0.409258	0.350235	2.99887	1.18412	5.26105	2.53069	4.44374	1.57118	3.2236	2.21423	2.68615	2	9
GRMZM2G455075_T01	GRMZM2G455075	UDP glucosyl and glucoronyl transferase	MapMan	primary metabolism; carbon metabolism	15.9961	11.4746	17.1699	13.374	7.13387	8.92778	11.6488	12.2734	14.9253	11.2003	12.5527	17.071	15.1631	24.4344	20.986	10	2
GRMZM2G089248_T01	GRMZM2G089248	UDP glucosyl and glucoronyl transferase	MapMan	primary metabolism; carbon metabolism	6.08533	3.23235	5.44776	6.40626	2.65057	4.45683	4.96537	3.19578	5.75023	5.1563	3.28254	5.83434	5.21784	3.40623	4.06242	2	3
GRMZM2G134308_T01	GRMZM2G134308	UDP glucosyl and glucoronyl transferase	MapMan	primary metabolism; carbon metabolism	13.1153	7.30714	12.8716	10.9744	4.47633	9.59365	14.2487	10.6662	17.0604	12.156	8.29296	14.3337	17.0956	11.8535	16.2476	12	2
GRMZM2G082037_T01	GRMZM2G082037	UDP glucosyl and glucoronyl transferase	MapMan	primary metabolism; carbon metabolism	2.5929	1.50603	3.3935	4.51486	1.65304	3.05016	4.13696	3.45606	4.76996	3.40893	2.65137	5.14041	5.13259	3.71591	4.41881	2	3
GRMZM2G468661_T01	GRMZM2G468661	UDP glucosyl and glucoronyl transferase	MapMan	primary metabolism; carbon metabolism	1.20103	1.56461	1.33843	1.97547	0.62463	1.47295	1.78332	1.36443	1.93715	1.59693	0.674809	1.6	1.67086	0.547015	0.870187	3	7
GRMZM2G162783_T01	GRMZM2G162783	UDP glucosyl and glucoronyl transferase	MapMan	primary metabolism; carbon metabolism	1.38601	0.986422	1.08054	1.00196	0.290791	0.815963	0.66	0.505339	0.820683	0.846501	0.456985	0.676018	0.893289	0.58078	0.440161	3	7
GRMZM2G083130_T01	GRMZM2G083130	UDP glucosyl and glucoronyl transferase	MapMan	primary metabolism; carbon metabolism	0.326714	0.113625	0.303071	0.835941	0.232161	0.435221	0.509197	3.48e-06	0.204301	0.37257	0.0675193	0.256291	0.334636	0.0478621	0.202004	5	11
GRMZM5G896260_T01	GRMZM5G896260	UDP glucosyl and glucoronyl transferase	MapMan	primary metabolism; carbon metabolism	1.20426	0.759466	1.31648	1.56643	0.429096	1.05379	2.03109	2.13363	1.56563	1.8462	1.55938	1.74259	1.67232	3.26843	1.98904	2	7
GRMZM2G007012_T01	GRMZM2G007012	UDP glucosyl and glucoronyl transferase	MapMan	primary metabolism; carbon metabolism	1.72845	0.700738	1.23143	0.588283	0.276567	0.694969	1.09386	0.926063	1.5407	0.837249	0.592927	1.07418	1.39662	0.82907	1.16676	3	7
GRMZM2G075387_T01	GRMZM2G075387	UDP glucosyl and glucoronyl transferases	MapMan	primary metabolism; carbon metabolism	9.90151	3.25469	8.74466	15.8761	3.59439	10.9697	8.44755	3.57486	8.01432	8.5814	3.33837	6.44997	7.12927	4.42825	5.78916	2	3
GRMZM2G097030_T01	GRMZM2G097030	UDP-glucosyltransferase	MaizeSeqence	primary metabolism; carbon metabolism	57.0682	45.7248	51.8927	65.6938	45.3198	73.1447	85.4468	47.723	67.5688	74.155	50.5542	71.1217	67.9907	24.0312	45.4142	7	4
GRMZM2G024993_T01	GRMZM2G024993	waxy1 (wx1)	CoGe	primary metabolism; carbon metabolism	1470.32	1235.72	1295.8	1485.34	1058.66	1342.42	1165.21	377.278	844.259	1059.3	472.337	949.53	1352.47	280.743	679.058	9	6
GRMZM2G003917_T01	GRMZM2G003917	AGP	MapMan	primary metabolism; cell wall metabolism	1.29569	1.83189	1.53024	1.89953	0.938336	2.17948	2.12126	1.82815	2.16215	1.76911	11.985	2.05289	2.18136	5.93307	1.70213	2	7
GRMZM2G003752_T01	GRMZM2G003752	AGP	MapMan	primary metabolism; cell wall metabolism	116.368	89.9433	121.15	159.813	95.7031	173.029	131.12	154.67	138.74	154.3	112.869	129.484	158.548	83.7353	102.932	8	4
GRMZM2G421415_T01	GRMZM2G421415	AGP	MapMan	primary metabolism; cell wall metabolism	10.0584	6.8714	9.33915	8.16049	4.15218	7.67626	7.37515	7.19596	7.25141	7.56352	4.7966	6.61146	8.37969	4.21432	6.64323	12	3
GRMZM2G144610_T01	GRMZM2G144610	AGP	MapMan	primary metabolism; cell wall metabolism	206.391	181.147	181.84	244.836	177.355	227.367	258.766	168.078	197.077	232.743	171.547	178.964	231.381	103.976	171.414	8	6
GRMZM2G133053_T01	GRMZM2G133053	AGP	MapMan	primary metabolism; cell wall metabolism	98.8963	62.3277	89.5196	99.5637	46.056	93.3166	102.625	65.7844	101.239	87.2984	49.3843	81.0205	99.1199	37.3491	63.9463	7	4
GRMZM2G403276_T01	GRMZM2G403276	AGP	MapMan	primary metabolism; cell wall metabolism	1.38656	1.17146	1.14285	2.19707	0.526195	1.81849	1.59116	1.22849	2.12399	2.36015	1.24077	2.65093	2.65531	0.646913	1.18131	3	7
GRMZM2G022931_T01	GRMZM2G022931	AGP	MapMan	primary metabolism; cell wall metabolism	41.1499	39.7541	44.5933	33.5206	19.007	35.5188	45.6096	42.1677	41.9286	38.5213	36.5363	33.6508	41.5265	36.3804	41.4426	7	5
GRMZM2G025240_T01	GRMZM2G025240	AGP	MapMan	primary metabolism; cell wall metabolism	19.9518	12.2511	23.2834	22.8798	8.76397	23.5177	20.2464	23.9283	25.7625	21.2211	13.8748	19.7489	22.1032	13.4113	16.6496	10	5
GRMZM2G339122_T01	GRMZM2G339122	alpha expansin1	MaizeSeqence	primary metabolism; cell wall metabolism	35.487	40.6275	46.3452	17.9021	10.1187	16.9861	23.4139	16.8931	19.1339	15.3176	15.2085	29.0513	40.1072	24.5442	15.0122	10	5
GRMZM2G105844_T01	GRMZM2G105844	alpha expansin2 (expa2), mRNA	MaizeSeqence	primary metabolism; cell wall metabolism	8.78337	6.34165	11.8345	12.6122	8.81067	13.727	27.1359	48.1025	34.6729	25.8522	30.1089	36.3297	34.5803	32.7769	43.9978	6	2
GRMZM2G013255_T01	GRMZM2G013255	alpha-L-fucosidase 1	MaizeSeqence	primary metabolism; cell wall metabolism	10.7906	3.99077	9.84349	14.7439	3.26769	12.6064	10.8705	6.31773	11.9275	8.57284	3.58181	12.5412	9.87027	5.18389	6.02729	12	2
GRMZM2G167872_T01	GRMZM2G167872	AXS	MapMan	primary metabolism; cell wall metabolism	25.7233	23.9312	28.677	22.2313	26.8938	21.4341	29.7686	26.7749	26.625	27.5824	25.7198	25.2799	37.6008	17.4386	30.0546	7	5
GRMZM2G094990_T01	GRMZM2G094990	beta-expansin 1a (LOC100284795), mRNA	MaizeSeqence	primary metabolism; cell wall metabolism	15.1256	10.4139	14.1864	11.7665	3.88575	9.61939	10.0146	7.31567	10.7312	6.27459	4.07991	14.7137	17.3565	12.8853	7.51435	12	2
GRMZM2G342246_T01	GRMZM2G342246	beta-expansin 7	MaizeSeqence	primary metabolism; cell wall metabolism	5.02491	3.07149	5.19095	2.76845	2.41935	3.59824	3.41329	6.44496	2.76723	3.73698	1.71621	3.3253	3.39067	23.1968	3.1123	12	3
GRMZM2G008773_T01	GRMZM2G008773	cell wall degradation gene	MapMan	primary metabolism; cell wall metabolism	33.91	22.2658	45.5398	29.5977	11.844	18.1488	67.1845	32.7161	97.3094	46.2001	25.3215	93.0617	66.0062	31.7718	57.6891	6	5
GRMZM2G434514_T01	GRMZM2G434514	cell wall degradation gene	MapMan	primary metabolism; cell wall metabolism	10.3394	11.471	10.7571	13.6218	5.8061	13.7215	27.1655	10.651	24.7484	20.1631	13.8079	26.9202	37.4424	19.5259	23.0882	10	2
GRMZM2G333980_T01	GRMZM2G333980	cell wall degradation related gene	MapMan	primary metabolism; cell wall metabolism	5.49121	5.41614	5.31326	3.8548	1.61611	3.07138	3.85073	32.0567	9.33982	3.58951	20.1026	12.5478	4.82083	71.8967	22.125	11	2
GRMZM5G800586_T01	GRMZM5G800586	cell wall degradation related gene	MapMan	primary metabolism; cell wall metabolism	10.8526	7.76378	16.2779	55.0132	35.5583	53.9529	94.9335	238.698	129.416	113.13	403.711	357.626	237.874	666.747	778.477	6	6
GRMZM2G114322_T01	GRMZM2G114322	cell wall modification gene	MapMan	primary metabolism; cell wall metabolism	57.6689	27.8475	48.8717	47.4438	25.0082	44.3095	33.0725	39.7957	42.9728	27.5772	31.0737	54.296	38.238	49.348	75.4025	7	5
GRMZM2G327266_T02	GRMZM2G327266	cell wall modification gene	MapMan	primary metabolism; cell wall metabolism	9.28699	4.05989	11.4225	8.75877	5.31136	7.30454	6.8138	3.05871	4.19339	2.20565	2.87142	5.0626	8.00725	2.55576	1.16459	12	3
GRMZM2G026980_T01	GRMZM2G026980	cell wall modification gene	MapMan	primary metabolism; cell wall metabolism	20.3639	17.2295	36.2601	29.0602	14.564	20.5019	78.9091	39.5145	101.658	90.2959	39.0531	128.093	96.3221	50.5572	95.9072	6	5
GRMZM2G119783_T01	GRMZM2G119783	cell wall modification gene	MapMan	primary metabolism; cell wall metabolism	5.62268	8.15918	8.38214	5.44124	3.50287	5.09886	4.36148	3.68242	4.12674	2.81958	1.89992	5.59424	4.75753	2.40084	3.02101	12	3
GRMZM2G030173_T01	GRMZM2G030173	cell wall modification gene	MapMan	primary metabolism; cell wall metabolism	13.2266	8.72677	13.1201	15.7388	8.90537	14.1483	15.0213	10.914	15.4149	13.1024	7.25145	14.9527	15.1955	7.21849	13.2537	10	2
GRMZM2G056236_T01	GRMZM2G056236	cell wall modification gene	MapMan	primary metabolism; cell wall metabolism	27.8319	25.6748	18.4599	6.99766	4.21771	12.5688	7.75609	6.39627	9.19154	3.66178	4.25366	6.2465	11.5131	3.52223	4.85176	12	3
GRMZM2G128876_T03	GRMZM2G128876	cell wall modification gene	MapMan	primary metabolism; cell wall metabolism	53.9243	39.7558	54.3376	44.0607	24.7675	33.699	59.9616	38.7494	50.7631	44.1134	26.1165	50.0691	54.0726	31.8658	47.45	7	5
GRMZM2G413006_T01	GRMZM2G413006	cell wall modification gene	MapMan	primary metabolism; cell wall metabolism	33.9254	25.6055	36.9398	32.3549	18.0681	34.6283	33.4451	33.4958	39.5607	34.4593	27.8173	33.9786	30.943	26.5093	42.5669	7	5
GRMZM2G445169_T01	GRMZM2G445169	cell wall modification gene	MapMan	primary metabolism; cell wall metabolism	61.4276	41.9041	65.1951	62.5199	32.5748	56.1284	58.9239	87.285	79.6184	61.6227	49.5374	79.8952	67.7085	53.5066	78.8628	7	4
GRMZM2G126196_T01	GRMZM2G126196	cell wall modification gene	MapMan	primary metabolism; cell wall metabolism	0.690015	0.0943343	0.677114	1.32687	0.222942	1.36704	0.883466	0.437918	0.797748	0.373529	0.349204	0.669678	0.456095	0.238678	0.349249	4	11
GRMZM2G021427_T01	GRMZM2G021427	cell wall modification related gene	MapMan	primary metabolism; cell wall metabolism	13.2394	2.36357	6.09743	1.00783	0.558799	0.988022	2.54536	5.07455	1.91743	1.44923	0.774904	1.85538	2.74983	6.77507	0.67539	2	7
GRMZM2G173826_T01	GRMZM2G173826	cell wall modification related gene	MapMan	primary metabolism; cell wall metabolism	0.178649	0.310505	0.330737	0.328879	0.0897596	0.13799	0.151524	0.536051	0.683204	0.448625	0.0912619	0.3516	0.189771	4.52377	0.807488	4	10
GRMZM2G094523_T01	GRMZM2G094523	cell wall modification related gene	MapMan	primary metabolism; cell wall metabolism	16.4038	5.54998	18.2361	13.5879	4.53075	9.70736	22.8436	8.20031	23.3021	16.9313	4.95837	15.0873	18.5709	6.11808	15.7603	12	2
GRMZM2G039919_T01	GRMZM2G039919	cell wall modification related gene	MapMan	primary metabolism; cell wall metabolism	10.3559	4.25631	6.8017	11.9499	3.39277	7.51994	8.26327	5.84973	10.6328	5.28919	2.52647	7.4569	5.95515	2.96865	2.89321	2	3
GRMZM2G103972_T01	GRMZM2G103972	cellulose synthase (UDP-forming)	MaizeGDB	primary metabolism; cell wall metabolism	0.455694	0.374868	0.571352	1.08894	1.25873	1.29622	0.377715	7.86457	1.13397	1.05031	6.76316	5.04618	1.27626	18.2175	20.4894	1	9
GRMZM2G122431_T01_ext	GRMZM2G122431	cellulose synthase (UDP-forming)	maizeGDB	primary metabolism; cell wall metabolism	1.77098	1.46622	1.54084	2.37121	1.64086	2.1638	1.81947	1.74528	2.07143	2.4148	2.41048	2.9878	2.38762	7.15403	5.0059	2	9
GRMZM5G870176_T01	GRMZM5G870176	cellulose synthase (UDP-forming)	MaizeGDB	primary metabolism; cell wall metabolism	17.2938	7.77429	24.4499	31.016	13.264	20.1116	28.1251	37.3163	28.1879	29.7813	34.2324	30.7938	34.5062	25.7746	26.0006	6	5
GRMZM2G015886_T01	GRMZM2G015886	cellulose synthase (UDP-forming)	maizeGDB	primary metabolism; cell wall metabolism	3.19666	1.53995	4.29937	5.87162	1.50798	4.44603	4.09401	5.48385	4.63492	4.03497	3.04513	3.82229	2.92446	0.948904	1.87697	3	3
GRMZM2G025231_T02	GRMZM2G025231	cellulose synthase7 (cesa7)	CoGe	primary metabolism; cell wall metabolism	52.8813	60.4186	53.6194	43.7272	68.1159	47.4526	41.0703	29.5976	36.4238	38.0815	33.7692	32.063	44.0332	20.5622	25.797	7	5
GRMZM2G339645_T01	GRMZM2G339645	cellulose synthesis gene	MapMan	primary metabolism; cell wall metabolism	0.0409707	0.124484	0.136232	0.133083	0.0735976	0.115843	0.102748	0.741961	0.152658	0.0994912	0.214865	0.144829	0.131206	0.343033	0.145408	4	10
GRMZM2G028286_T01	GRMZM2G028286	cellulose synthesis gene	MapMan	primary metabolism; cell wall metabolism	50.1753	32.3004	58.9286	68.2527	37.7886	60.357	52.0142	49.1737	50.1083	53.1941	45.8359	57.3585	45.6035	42.9551	40.5903	7	4
GRMZM2G044269_T01	GRMZM2G044269	cellulose synthesis gene	MapMan	primary metabolism; cell wall metabolism	0.090617	0.0299579	0.00525711	0.653829	0.118896	0.298317	0.0295454	0.10797	0.0243624	0.0448315	0.0583873	0.041969	0.0109157	0.0244394	0.0302882	5	10
GRMZM2G119256_T02	GRMZM2G119256	CMP-KDO Synthetase	MapMan	primary metabolism; cell wall metabolism	18.5289	23.1875	16.4113	14.5501	23.6825	18.5152	16.5284	8.72283	12.8536	12.5459	15.311	10.2683	11.4639	12.9994	12.5222	10	2
GRMZM2G014558_T01	GRMZM2G014558	CSLE6 - cellulose synthase-like family E	MaizeSeqence	primary metabolism; cell wall metabolism	0.696424	0.384537	0.855697	0.54267	0.308667	0.2796	0.593155	2.32784	1.15928	0.682729	1.60905	1.26877	0.86298	8.66813	4.29131	2	8
GRMZM2G177242_T01	GRMZM2G177242	fasciclin-like arabinogalactan protein 7	MaizeSeqence	primary metabolism; cell wall metabolism	1.23883	1.10655	1.07373	1.63578	0.317936	2.07846	1.06284	0.721333	1.23756	0.636106	0.292831	0.768073	0.604489	0.471258	0.457885	3	7
GRMZM2G161233_T01	GRMZM2G161233	GAE	MapMan	primary metabolism; cell wall metabolism	0.852228	0.837997	0.646184	2.26303	1.08514	1.75913	0.603317	1.31888	0.476197	0.863502	1.33535	0.906055	0.245924	0.919216	1.33381	3	7
GRMZM2G110558_T01	GRMZM2G110558	GAE	MapMan	primary metabolism; cell wall metabolism	21.3367	20.4047	22.3849	15.821	7.82247	14.215	19.3747	17.5472	21.5763	17.3828	13.3308	16.6559	20.5675	11.597	14.6232	10	2
GRMZM2G033930_T01	GRMZM2G033930	glucuronic acid kinase	MapMan	primary metabolism; cell wall metabolism	8.49874	11.743	6.80781	6.96603	13.4362	9.44032	9.50136	8.11474	7.71755	9.69403	8.63622	7.05401	7.33191	6.69787	8.97395	10	3
GRMZM2G122276_T01	GRMZM2G122276	glycine-rich cell wall structural protein	MaizeSeqence	primary metabolism; cell wall metabolism	31.5526	21.5883	31.4897	28.216	18.9805	27.4455	77.4134	104.141	140.643	52.3133	84.8207	110.308	95.8621	282.159	289.378	6	6
TCONS_00008837	GRMZM2G067315	glycine-rich cell wall structural protein 2	MaizeSeqence	primary metabolism; cell wall metabolism	255.596	289.134	293.017	252.103	229.923	262.481	277.954	805.904	455.511	417.563	785.298	602.378	678.886	1022.12	1218.08	9	6
GRMZM2G470010_T01	GRMZM2G470010	hemicellulose biosynthesis gene	MapMan	primary metabolism; cell wall metabolism	0.0106007	0	0	0	0.00871198	0.0116	0.0618831	0.729835	0.251276	0.168862	1.2158	0.748192	0.229482	4.70876	3.60636
GRMZM2G103128_T01	GRMZM2G103128	hemicellulose biosynthesis gene	MapMan	primary metabolism; cell wall metabolism	1.15602	1.06269	0.683595	0.647549	0.808296	0.965763	0.982812	3.46426	1.1616	1.44168	3.15349	2.89622	1.40996	5.97382	5.57726	2	9
GRMZM2G109431_T01	GRMZM2G109431	hemicellulose synthesis gene	MapMan	primary metabolism; cell wall metabolism	1.30204	0.367047	0.989025	2.52788	0.971211	0.722784	2.17592	1.22049	3.3239	2.66409	1.14838	4.6399	3.43946	3.32461	2.64202	2	9
GRMZM2G333811_T01	GRMZM2G122757	LRR	MapMan	primary metabolism; cell wall metabolism	12.4486	12.3623	13.5628	20.1626	13.3678	13.8532	17.2903	31.5323	17.6301	21.0692	29.7604	16.4542	12.8376	18.1267	29.0555	6	2
GRMZM2G333811_T01	GRMZM2G333811	LRR	MapMan	primary metabolism; cell wall metabolism	12.4486	12.3623	13.5628	20.1626	13.3678	13.8532	17.2903	31.5323	17.6301	21.0692	29.7604	16.4542	12.8376	18.1267	29.0555	6	2
GRMZM2G176394_T01	GRMZM2G176394	LRR	MapMan	primary metabolism; cell wall metabolism	12.6196	9.83657	15.02	16.9195	8.35181	14.7391	18.7377	10.7706	16.8057	12.2748	7.49101	14.181	17.1162	6.30281	10.1277	10	2
GRMZM5G805485_T01	GRMZM5G805485	LRR	MapMan	primary metabolism; cell wall metabolism	62.6854	49.5757	67.2503	83.7845	32.0608	66.0019	58.412	61.3396	53.2174	70.4321	54.5271	49.5858	58.7952	45.3589	42.5393	7	4
GRMZM2G099491_T01	GRMZM2G099491	LRR cell wall protein	MapMan	primary metabolism; cell wall metabolism	3.54326	3.48978	4.13746	4.14081	2.02897	3.26462	4.56111	6.1038	5.15754	3.36248	6.31893	7.14555	5.69041	22.8354	16.2081	11	3
GRMZM2G342509_T01	GRMZM2G342509	LRR cell wall protein	MapMan	primary metabolism; cell wall metabolism	15.0552	10.7443	13.8862	16.5259	6.27232	17.0324	11.707	10.8759	10.2882	10.0888	6.45494	12.9899	12.4958	5.1017	5.24133	10	3
GRMZM2G146192_T01	GRMZM2G146192	mannan-xylose-arabinose-fucose	MapMan	primary metabolism; cell wall metabolism	0.140607	6.75e-06	0.0469598	0.336851	0.14658	0.131496	0.166435	0.478862	0.0806949	0.185968	0.101296	0.178702	0.148103	1.56088	0.188589	1	10
GRMZM2G308707_T01	GRMZM2G308707	mannan-xylose-arabinose-fucose	MapMan	primary metabolism; cell wall metabolism	6.68653	10.6222	7.0774	5.17755	10.3588	7.26343	6.77176	5.33182	5.58188	6.62864	8.14431	5.71461	5.92254	3.93843	5.08016	10	3
[truncated: 4,092 more rows]
